# Supplementary material for: Genetic effects on gene expression across human tissues
Source: Nature. Author manuscript; Available in PMC 2018 Jan 22. (PMC5776756; doi:10.1038/nature24277)
Supplement: S3.xlsx [file NIHMS925370-supplement-S3_xlsx.xlsx]

## Sheet: Adipose_Subcutaneous
	SMCENTER	SMNABTCHT	SMATSSCR	SMRIN	SMTSISCH	SMTSPAX	SME2MPRT	SMCHMPRS	SMNTRART	SMNUMGPS	SMMAPRT	SMEXNCRT	SM550NRM	SMGNSDTC	SMUNMPRT	SM350NRM	SMMNCPB	SME1MMRT	SMSFLGTH	SMESTLBS	SMMPPD	SMNTERRT	SMRRNANM	SMRDTTL	SMVQCFL	SMMNCV	SMTRSCPT	SMMPPDPR	SMCGLGTH	SMGAPPCT	SMUNPDRD	SMNTRNRT	SMMPUNRT	SMEXPEFF	SMMPPDUN	SME2MMRT	SME2ANTI	SMALTALG	SME2SNSE	SMMFLGTH	SME1ANTI	SMSPLTRD	SMBSMMRT	SME1SNSE	SME1PCTS	SMRRNART	SME1MPRT	SMNUM5CD	SMDPMPRT
InferredCov1	0.0999798	0.0373419	0.00598528	0.0924774	0.316011	0.00317447	0.0223664	-0.00323059	0.00550859	0.0255265	0.0218947	0.128981	-0.00320388	0.141376	0.0154609	0.00845983	-0.0031192	-0.00309809	-0.00197103	0.0478874	-0.00337469	0.00525306	-0.0022801	0.0010031	0.0131071	0.0572975	0.188176	-0.00335572	0.040477	0.0428299	-0.00228677	0.130703	0.0350351	0.003276	0.00389163	0.0375659	-0.00337706	-0.000386688	-0.00335813	-0.000883124	-0.00320307	-0.00222485	0.0216533	-0.00327862	0.0159679	-0.00334929	0.0202843	0.0185345	0.0154609
InferredCov2	0.0610228	0.0562035	0.0040161	0.00267655	0.0132601	0.00148926	0.06177	-0.00292244	0.0477687	0.0399083	0.059251	0.122893	-0.00336846	-0.00204587	0.21118	-0.00206187	0.0949108	0.0145439	3.07927e-05	0.172554	0.00478661	0.04717	0.012071	0.0497112	0.0604479	0.0172824	0.00429628	0.00226809	0.0264061	0.0176246	0.00135653	0.104084	0.190709	0.0879686	0.0475479	0.0760428	0.00201951	0.0207712	0.00341116	0.0045285	0.00732312	-0.00301117	0.00892436	0.00700144	-0.000314054	-0.00284785	0.0519696	0.0764092	0.21118
InferredCov3	0.0198873	0.01739	0.0024097	0.00557563	0.0781421	0.00412465	0.0189292	0.00700595	0.0200127	0.00288023	0.019314	0.112173	-0.00298246	0.00798327	0.000205737	-0.00331491	0.0166625	0.0129245	-0.00261156	-0.00194833	-0.0019742	0.0195161	0.00597258	-0.00258769	-0.00292749	0.00242819	0.014803	-0.00164178	0.000101806	-0.00120344	0.00129375	0.153252	0.0142196	0.0396552	0.00550626	0.000801378	-0.00203935	-0.00162769	-0.00217637	-0.00237008	-0.00240604	0.00292693	-0.00176158	-0.00218983	0.0198683	0.0127305	0.0215468	0.00636523	0.000205738
InferredCov4	-0.00294467	0.000403438	-0.00326961	0.00576241	-0.000621974	-0.00329634	0.00321531	0.00365965	-0.000960353	0.00693157	0.00202525	0.0274784	-0.00306347	0.0124034	0.0590953	-0.0031778	0.0131598	0.00696885	-0.00153927	0.0189452	0.00666561	-0.000936129	-0.00226725	0.0192491	0.00402795	-0.00329927	0.00609832	0.00495378	0.00804258	0.00602524	0.00387504	0.0357744	0.0361329	0.00726927	0.00227125	0.0046231	0.00602446	0.00496759	0.00659854	0.000904612	0.00832959	-0.00107943	-0.00336296	0.00860098	-0.0021132	-0.00138883	0.00196295	0.0122474	0.0590953
InferredCov5	-0.000129475	0.00930572	0.000229375	-0.00184583	0.0138325	-0.00266956	-0.0032555	0.030461	0.0204433	0.00442514	-0.0032675	0.0159839	-0.00330681	-0.00207077	0.00295658	-0.00244384	0.0241027	-0.00324374	0.00796861	0.00618005	0.00119796	0.0207718	-0.00328368	0.000539433	-0.00335288	6.28417e-05	-0.00276963	0.00112782	0.000140651	-0.0015434	0.00284445	0.00955597	-0.00163468	-0.0020206	0.00931972	0.0013151	0.000990302	0.00588411	0.000773401	0.00485751	0.000302745	0.0236527	-0.00181841	0.000194743	-0.0021168	-0.00267826	-0.00337457	-0.000768187	0.00295658
InferredCov6	4.74864e-05	-0.00339085	-0.000202973	-0.00227152	0.00252828	0.0107587	0.0089776	0.0116887	0.0106383	0.121697	0.00821473	0.254503	0.0332184	0.0458018	0.0145481	-0.00177885	0.0105142	-0.000756697	-0.00274636	0.0408164	0.00257027	0.0107649	-0.00290096	-0.00246079	-0.00286896	0.0902739	0.0292927	0.00351088	0.109587	0.124714	-0.0030245	0.260868	0.0188574	-0.00328921	0.0302339	0.0134283	0.00397522	0.00121365	0.00303636	-0.00165319	0.00189386	-0.0032604	3.16477e-05	0.00202042	-0.00233977	-0.00211165	0.00767076	0.0942194	0.0145481
InferredCov7	0.0183993	0.072252	0.00776235	0.0824931	0.0473464	-0.00276156	0.0563853	-0.00262419	0.030588	0.0268605	0.0504943	-0.00238551	0.0013291	0.00810043	0.0208896	0.0011685	0.0054823	-0.00194334	0.000681783	0.000419912	-0.00243139	0.0303016	0.00357252	0.01389	0.0422289	-0.00291398	0.0100021	-0.00309523	0.0295277	0.0289258	0.00139492	-0.00332244	0.055789	0.0478753	0.00371268	0.060877	-0.00327492	-0.00256944	-0.00312348	-0.0016415	-0.00208335	0.00760306	0.0212185	-0.00247241	0.0427317	0.0296241	0.0463315	0.0242288	0.0208896
InferredCov8	-0.000680517	0.0941106	-0.00194328	0.0185554	-0.000420313	-0.00150805	0.028038	0.0699477	0.000833716	-0.00142694	0.031101	0.031197	0.0265361	0.00543345	0.0240845	0.0459393	0.0056568	0.0259856	0.0100689	0.00840115	0.0204408	0.000574998	0.0120365	0.00473761	0.000639295	0.047816	0.000293561	0.0192566	-0.00156256	-0.000897656	0.000258316	0.0302683	-0.00325789	0.0414119	0.000168335	-0.00292455	0.0210398	0.0119972	0.0207148	0.0103508	0.0192593	0.016238	0.00748723	0.0222164	0.132147	0.0139602	0.031881	-0.00287233	0.0240845
InferredCov9	-0.000614513	0.0771637	-0.0029974	0.0377923	-0.00296141	0.0312796	0.0581222	-0.00110724	0.0596365	0.0293275	0.0571878	0.0362268	0.0526475	-0.00217623	0.0330181	0.0354771	0.0629378	-0.00238385	0.00521284	0.0883889	0.0066889	0.0615972	0.00455326	-0.00325598	0.00298029	0.0726745	0.00649578	0.00908653	0.0184278	0.0127585	0.00670314	0.0209317	0.0722881	0.0702412	0.0543499	0.112971	0.00979495	-0.00252646	0.00781234	0.00129933	0.00479332	0.04334	0.0475136	0.00543927	0.0285848	0.00667098	0.051581	0.062219	0.0330181
InferredCov10	-0.00116165	0.0206105	-0.00215562	0.00271579	0.027853	0.0020076	-0.00269262	0.039052	0.00465255	-0.00329529	-0.00293322	-0.000996895	-0.00213344	0.00191656	0.0212807	0.00359547	-0.0033073	0.0184831	0.00410037	0.000866346	0.0108629	0.00513377	-0.000553835	0.0166179	0.00955569	0.022043	-0.00289	0.00960865	-0.00321864	-0.0033758	0.000346762	-0.00235506	0.00876553	-0.00244092	-0.00337038	0.00500458	0.00866115	0.0301962	0.00909474	0.00222446	0.00991718	0.00467279	0.0258683	0.0104689	0.00281905	-0.00308695	-0.00290124	-0.00191224	0.0212806
InferredCov11	-0.00323604	0.0202616	-0.00207057	0.0555723	-0.00337798	0.00275757	0.000399882	-0.00303382	0.00615867	0.00591025	0.000257545	0.0197844	0.0393836	-0.00226761	0.00704928	0.129301	-0.00247069	-0.00132048	-0.00301548	0.0112964	-0.002543	0.00627708	0.0155114	-0.00335036	-0.00170242	0.0580793	-0.00247412	-0.00251184	0.00980817	0.00706136	0.00175857	0.0303622	-0.00309596	0.00358872	-0.00195475	-0.00337222	-0.00258815	0.0146306	-0.00250126	-0.00280352	-0.00262956	-0.00328708	-0.00239321	-0.00249313	0.0153596	0.0232012	0.000781359	0.0150158	0.00704927
InferredCov12	0.0102423	-0.00585194	0.00693297	-0.000675608	-0.00336571	-0.00210687	-0.00158204	-0.00272558	-0.00291407	-0.00333598	-0.00195713	0.00757477	-0.00199012	0.0089369	0.00705139	0.0184511	-0.00331233	-0.000259327	-0.000424985	0.000637247	0.00161568	-0.00297558	0.00146979	0.0066245	0.00866262	0.00903188	0.00426953	0.000541604	-0.00337837	-0.00330896	0.00149931	0.010116	0.00443395	-0.000258225	-0.00256383	0.000381308	0.000348795	-0.00226077	0.000791231	0.00090697	0.00125313	-0.00329187	-0.00336127	0.00114144	-0.00325939	-0.0019984	-0.0019794	-0.00331358	0.0070514
InferredCov13	-0.00136955	-0.00427727	-0.00218567	0.0137926	-0.00330407	-0.00336655	-0.00336522	-0.00302965	-0.000183193	0.000206088	-0.0033383	0.00809028	-0.000440797	0.000500963	-0.0028474	0.00782113	-0.000465887	0.0185842	-0.00224695	-0.000920839	-0.000820789	-0.000133673	-0.000291195	-0.00155018	-0.003299	0.00205757	-0.00303763	-0.000828582	-0.00330144	-0.00334279	-0.00100445	0.00690003	-0.00327755	-0.00316982	0.0029607	-0.00336315	-0.000699185	-0.0016942	-0.00072094	-0.00335371	-0.000627633	-0.0031269	0.00759604	-0.000703339	-0.00328511	-0.00205514	-0.00335833	-0.00318436	-0.0028474
InferredCov14	-0.00116064	0.134187	-0.00209564	-0.00199037	0.0182804	-0.000596367	0.0359564	-0.00270554	0.0186951	0.0439284	0.0349951	0.0294073	0.0610658	0.0141581	0.0232263	0.00827765	0.0246212	-0.00295381	0.00409114	0.0784676	0.00696353	0.0187518	0.0105108	-0.00325269	-0.00334651	0.0374333	0.016249	0.00840476	0.038853	0.0400661	0.0102946	0.0475813	0.0498827	0.0200143	0.0363982	0.00898031	0.0107918	-0.00308876	0.00972171	0.00373895	0.00822637	0.00637226	0.00609596	0.00944667	0.0377951	0.0192368	0.0383801	0.0432859	0.0232263
InferredCov15	-0.00241146	0.0789979	0.00605488	-0.00299854	-0.00197799	-0.00145248	0.0658831	0.036112	0.0020894	0.057366	0.0648893	0.000677255	-0.000464457	0.0506317	-0.00144757	0.00255082	0.0251085	-0.00325807	0.0171257	0.0110332	0.0365419	0.0019333	-0.00337468	0.007907	-0.0033449	0.0360458	0.052547	0.0396534	0.0618377	0.0695002	0.0148174	0.00371507	0.018416	0.0518777	0.0329108	0.0217777	0.0403543	0.0164554	0.0395892	0.0190354	0.0358571	0.0290632	0.00715322	0.0376186	0.0624563	-0.000212982	0.0682256	0.0379514	-0.00144757
InferredCov16	0.0239102	0.0811011	0.0238964	0.00692618	0.0227789	0.0333466	0.0463349	0.00464462	0.0261742	0.047782	0.0474154	0.00100443	0.00797174	0.0239802	0.0511745	0.00514495	0.030981	0.000561419	-0.00335833	0.0736219	-0.00227608	0.0264242	0.0105758	0.00235616	0.0036682	0.0691264	0.0427269	-0.00154289	0.0377212	0.035932	-0.00139485	-0.0023418	0.0786134	0.0481629	0.0336527	0.0224407	-0.00115936	0.000595748	-0.00168439	-0.00322956	-0.00222314	0.00199962	0.00161077	-0.00189668	0.0269095	0.00558718	0.0489575	0.0433482	0.0511745
InferredCov17	0.00827997	0.092953	0.00558514	0.00628981	-0.00337767	-0.00162213	0.0712921	0.0490028	-0.00336676	0.0550045	0.0694314	-0.00334289	0.00995903	0.016679	-0.00174308	0.000417944	0.0270274	0.00349901	0.0218943	-0.00252119	0.0548032	-0.00336193	0.0335177	0.0167489	0.00510792	0.047623	0.0186731	0.0585385	0.0598749	0.0585179	-0.00251711	-0.00332801	0.0142597	0.0629546	0.0415512	0.0401996	0.0609604	-0.0033661	0.0592752	0.0242279	0.0541116	0.0459256	0.0050722	0.0552869	0.0184421	0.022683	0.0672639	0.0517563	-0.00174309
InferredCov18	0.00776834	0.0314615	0.0139765	0.00342582	-0.00122984	-0.00238083	0.00529807	0.00684423	-0.000762003	-0.00264154	0.00446223	-0.00266521	-0.00215943	0.0112207	-0.00173649	0.00191095	-0.000385552	0.0235817	0.00304334	-0.00336369	0.00672229	-0.000806189	-0.00268157	0.0207336	0.0225359	-0.0016699	0.00470623	0.00481334	-0.00279593	-0.00210958	-0.00289659	-0.00308815	0.00405377	0.00466191	-7.8607e-05	0.0156952	0.00457865	0.00563724	0.00523179	0.000866109	0.00718917	0.00492236	0.0413485	0.00692497	0.000300887	-0.00265043	0.00368173	-0.00336566	-0.00173649
InferredCov19	0.000813311	-0.00257216	0.00264343	-0.00337289	0.00130352	-0.00307703	-0.00252089	0.000901703	-0.00325749	0.001915	-0.00275928	0.000376198	-0.00329553	-0.0010712	-0.00320171	-0.0015985	0.00615384	0.00133026	0.000409748	-0.0016309	0.00305916	-0.00326424	0.00377457	0.00126555	0.00163786	-0.0029222	-0.00227943	0.00417217	-0.000666381	-0.0016373	-0.00246949	0.00119837	-0.00312825	-0.00217474	0.00501464	-0.000109019	0.00316318	-0.00271053	0.00260935	0.000499105	0.00196014	0.00355885	-0.00333342	0.00207199	-0.00337838	0.000778888	-0.00291738	0.00410545	-0.00320171
InferredCov20	0.00369385	0.0220681	-0.00175297	-2.24734e-05	-0.000552146	-0.0013755	0.0120151	0.00794577	-0.000800986	0.0163869	0.0116855	0.00430009	0.0025756	0.00868912	0.00493404	-0.00268975	0.0286981	-0.00269828	0.000584782	0.030771	0.00744845	-0.00078662	-0.00286667	-0.0011415	0.0141004	0.0105644	0.0129167	0.00788927	0.0284352	0.0254893	-0.0021146	0.00333752	0.0143809	0.0136573	0.0303531	0.00684144	0.00884164	0.00384616	0.00826786	0.00182031	0.0071481	0.0144899	-0.00071031	0.00749477	0.00571997	-0.00334938	0.0117933	0.0195623	0.00493404
InferredCov21	-0.00330852	0.0202179	0.000931124	0.00496929	-0.00104399	-0.00303051	0.00796775	0.00451974	-0.0033777	0.00106202	0.00671656	-0.00290225	-0.00292556	0.0167701	0.019509	-0.00122282	-0.000962214	-0.00251157	0.0224065	0.00846319	0.0184878	-0.003377	0.00955271	0.00773399	0.00064268	0.00575297	0.024016	0.0211578	-0.000840479	-0.00118605	0.00516733	-0.00283065	-0.00234571	0.00485259	0.000103375	0.0243752	0.0213777	-0.00253787	0.0208145	0.0262528	0.0190857	0.0167316	0.0159791	0.0193981	0.00381345	0.00155156	0.00683911	-0.00159143	0.019509
InferredCov22	0.00412934	0.0534478	0.0068596	-0.00264209	0.00286288	-0.0031062	0.0443103	0.00343555	0.00449393	0.0304277	0.0477142	-0.00266062	0.0203466	0.00338617	0.00916818	0.00308311	0.0259519	0.00433793	0.0145156	0.0321017	0.0110333	0.00450363	0.00147016	-0.00223565	-0.00336366	-0.000969502	0.000808696	0.0116098	0.0271206	0.0273711	-0.00295727	-0.00330153	0.0431174	0.0442355	0.0339608	0.0203955	0.01155	-0.00297553	0.0113976	0.0151071	0.0106191	0.010666	0.0251295	0.0110133	0.00773715	0.00527034	0.0487128	0.0207902	0.00916818
InferredCov23	-0.00187931	0.0271824	0.00174442	-0.00275878	-0.0028552	-0.0020925	-0.00320547	0.0214323	-0.00316295	-0.00263985	-0.00316302	-0.00278996	0.00448341	0.0199869	0.0281962	-0.00255078	-0.00165452	-0.00271245	0.0139214	0.00292868	0.0215314	-0.00316431	-0.00337157	0.0266995	-0.00296233	0.00468605	0.0221225	0.0207569	-0.00213184	-0.00247956	-0.00337806	-0.00253274	0.0069998	-0.0032637	-0.0015568	-0.00325105	0.0199824	-0.000682788	0.0205669	0.0130977	0.021436	0.0212799	-0.00259663	0.0209157	-0.0030309	0.00342535	-0.00313841	-0.00321817	0.0281962
InferredCov24	0.0118562	0.0157221	0.00621611	0.000523594	-0.00296721	0.0065645	-0.000898964	-0.000281626	-0.00126872	-0.00257256	-0.0005701	-0.00230369	-0.00322358	0.0004479	-0.00334705	-0.00220507	-0.00234926	-0.00157203	0.00150299	-0.0025478	-0.00274744	-0.00127775	-0.000360385	-0.00207236	-0.001987	0.0018456	0.00436508	-0.0026572	-0.00024666	0.000817883	-0.00320312	-0.00277003	-0.00150302	-0.000358075	-0.00282572	-0.00205745	-0.00297135	-0.00290888	-0.00295137	0.000509344	-0.00297021	-0.00269153	-4.41006e-05	-0.00304425	0.00296809	-0.00169524	-0.000257444	-0.00197524	-0.00334705
InferredCov25	-0.00339796	0.024764	0.00100824	0.000349155	-0.00125535	-0.00327358	-0.00273864	-0.000263305	-0.00337758	0.00428344	-0.00230514	-0.00278944	0.00457221	0.0137078	0.00474659	-0.00314391	0.0146536	-0.00174156	8.99915e-05	0.00640466	0.00158329	-0.00337832	-0.00337658	-0.00110395	0.0069215	0.00841367	0.0103653	0.000979664	0.00160675	0.00374867	-0.00222466	-0.00272166	0.000920967	-0.0023557	0.0174403	0.00441499	0.0012424	0.00293233	0.00117156	0.000184406	0.0015675	-0.00106001	0.0049571	0.00141196	0.000442858	-0.00299674	-0.0020069	0.000387102	0.00474659
InferredCov26	-0.00116948	-0.00396998	0.00225054	-0.0030255	0.00140638	-0.00336875	-0.00308403	-0.00334147	0.000859883	0.00268492	-0.00316004	0.000144677	0.00118367	0.00732061	0.00327642	0.014435	-0.0005673	-0.00172656	-0.00293359	0.00417721	-0.00337502	0.000785802	0.00537516	-0.00337699	0.0282109	-0.00335659	0.00803607	-0.00337681	-0.000446372	-2.31697e-05	-0.00192737	-0.00100901	-0.00183062	-0.00262112	0.00184278	-0.00319668	-0.0033781	9.42476e-05	-0.00337116	-0.00294843	-0.00337288	-0.00337824	-0.00301441	-0.00337798	-0.00224755	0.00652355	-0.00312998	-0.00141566	0.00327643
InferredCov27	0.0074469	0.0272966	-0.00258085	0.0123416	-0.00103648	0.0046102	0.00416045	0.00258552	-0.00255107	0.00435976	0.00394119	-0.000441012	-0.00126309	0.000399197	0.00456659	-0.00273638	0.00336297	-0.00313545	0.00187632	-0.00185535	0.00753727	-0.00256046	0.0137465	0.000835893	0.00450923	0.00142325	0.000241717	0.00827091	0.00388022	0.0053125	-0.00335461	-0.000749419	-0.00337836	0.00454341	0.00281591	-0.00173107	0.00868898	-0.00152742	0.00832995	0.00417663	0.00713407	0.00852051	-0.00187815	0.007017	-0.00335446	0.00732157	0.00350239	0.00103484	0.00456659
InferredCov28	-0.00340049	-0.00128549	2.6296e-05	-0.00137763	-0.00321077	0.00290739	0.000276321	0.00066226	-0.00320281	0.0111722	0.000787316	-0.000842935	-0.00337517	0.00224256	-0.00139299	-0.00262466	0.00801043	-0.00115922	0.00702643	0.0140042	0.00921519	-0.00319752	-0.00084182	0.00611956	0.0145097	-0.00234115	0.00235321	0.00871187	0.00844903	0.00823137	-0.00206988	-0.000182583	0.0011998	0.00140075	0.0105009	-0.00327463	0.00888216	0.00998281	0.00945205	0.00829183	0.00961012	0.00342313	-0.00184467	0.0094052	-0.00303424	-0.00328331	0.000891715	0.0103976	-0.00139299
InferredCov29	-0.00281819	0.0152609	-0.00241498	-0.00227074	0.00127506	-0.00232941	-0.00233722	-0.0033657	-0.00128029	-0.00320734	-0.0025472	-0.00260888	-0.00331399	-0.00194788	0.000578338	0.00827067	-0.00285488	0.00274032	-0.00325442	0.000158133	-0.0030146	-0.00129879	-0.00259911	-0.00200678	-0.00271719	-0.00326831	-0.00137484	-0.00304776	-0.00329759	-0.00313222	0.0100177	-0.00180136	0.000332411	-0.00239731	-0.00297801	-0.00196299	-0.00317936	-0.00300529	-0.0031894	-0.00312756	-0.0031722	-0.00302348	0.00303084	-0.00318167	-0.00290473	-0.0017204	-0.00204187	-0.00234879	0.000578344
InferredCov30	0.00411422	0.0099148	-0.00289828	-0.00137936	-0.00173863	-0.00130429	-0.000950624	0.000256739	0.00595712	-0.00148885	-0.000993435	0.000136146	-0.00296499	-0.00327224	0.00600332	-0.00327739	-0.00122004	0.000723542	-0.00253522	0.0112553	-0.00325722	0.0059546	0.00985673	-0.00261786	-0.00255922	-0.00312084	-0.00337376	-0.00329621	0.00150726	0.002917	-0.00314692	-0.00164899	0.00568405	0.000151372	-0.00167846	0.00170024	-0.00330971	0.0102758	-0.00326392	-0.00263723	-0.00316138	-0.00306018	-0.00332823	-0.00325555	0.00786064	0.00765485	-0.00123889	0.00184189	0.00600332
InferredCov31	0.0053156	-0.00588936	-0.00224096	0.0010266	-0.00313363	-0.00309856	-0.00328843	-0.00336102	-0.00210417	0.00261762	-0.00327429	-0.00317596	0.00206307	-0.00323818	0.00661046	-0.000730216	2.57678e-06	-0.00329074	-0.00319999	0.00512291	-0.00337013	-0.00209615	-0.000451138	-0.00323186	0.000200871	0.00239613	-0.00312688	-0.0033462	0.00371027	0.00396555	-0.00137127	-0.00332658	0.000145952	-0.00322587	0.00154512	-0.00275902	-0.00337565	-0.0032426	-0.00337239	-0.00337306	-0.0033449	-0.00337818	-0.00328328	-0.00332142	-0.00206261	0.000259591	-0.00334172	0.00887011	0.00661046
InferredCov32	0.000588742	-0.00548261	-0.00298667	-0.00308552	-0.00165633	-0.00337465	-0.00304503	-0.00335141	-0.00332438	0.000782544	-0.00312314	0.00333156	-0.00101622	-0.0026304	-0.00202743	-0.00118567	-0.00214809	0.000447696	-0.00131254	-0.00263443	-0.00327417	-0.00332253	-0.00309331	-0.00336497	-0.00119035	0.00332153	-0.00334842	-0.00333875	0.00122749	0.000195421	-0.00324223	0.00450772	-0.00276225	-0.00337766	-0.00168898	-0.00180837	-0.00324244	-0.00270634	-0.00326657	-0.00120426	-0.00329849	-0.00304638	0.00186844	-0.00331575	-0.00329411	-0.00216376	-0.0031736	0.00592586	-0.00202742
InferredCov33	-0.00335922	-0.00597121	-0.00336205	-0.0017663	-0.00337603	-0.00111961	-0.00185892	-0.00337814	0.00245779	-0.00299574	-0.00226154	0.00547618	-0.00134077	-0.00277466	-0.00337545	0.0104283	-0.00335659	-0.00022771	-0.00266735	-0.00328161	-0.00304846	0.00246144	0.00870961	-0.00233795	-0.00245371	-0.00332525	-0.00302699	-0.00319193	-0.00336007	-0.00331984	-0.00307932	0.00353307	-0.00306084	-0.000831244	-0.00289804	0.00106675	-0.00317388	-0.00151402	-0.00316553	-0.00311766	-0.00298917	-0.00337762	0.00411376	-0.00299234	-0.0033667	0.00557594	-0.00251749	-0.00326186	-0.00337545
InferredCov34	-0.00324264	-0.00525873	-0.00212681	-0.00283457	-0.00330877	-0.00278935	-0.00274024	-0.00259158	0.00715454	-0.00336238	-0.00316883	-0.000166342	0.000986271	-0.00272455	-0.00200233	-0.00334605	-0.00312913	-0.000927448	-0.00231377	-0.00326392	-0.00329628	0.00712797	0.00424591	-0.00231981	0.000230634	-0.00298618	-0.00160273	-0.00337733	-0.00312938	-0.00288473	0.0127704	-0.00197416	-0.00283276	-0.00337259	-0.00336636	0.00396096	-0.00337587	-0.00316103	-0.00336776	-0.00222849	-0.00327346	-0.00316891	0.00596272	-0.00327944	-0.00335229	0.00876275	-0.00315661	-0.00271582	-0.00200233
InferredCov35	-0.00161982	0.0137911	-0.00269082	-0.0028785	-0.00133676	-0.00337701	-0.00300803	-0.00337642	-0.0032825	-0.0031345	-0.00309733	-0.00221479	0.0106404	-0.00259566	0.00178798	-0.00215726	-0.00284438	0.00883748	-0.000271868	-0.00156305	-0.00325981	-0.00328139	-0.00334728	-0.00297606	-0.00334724	-0.00169713	-0.00205184	-0.00326833	-0.00337679	-0.00299814	7.11133e-05	-0.00189779	-0.00126792	-0.00324744	-0.0025541	-0.000171386	-0.00327024	-0.00332843	-0.00321658	-0.00199153	-0.00309434	-0.00270819	-0.00210906	-0.00309995	-0.00334557	-0.00321461	-0.00330056	-0.0029298	0.00178798
[truncated: 111 more columns]

## Sheet: Adipose_Visceral_Omentum
	SMCENTER	SMNABTCHT	SMATSSCR	SMRIN	SMTSISCH	SMTSPAX	SME2MPRT	SMCHMPRS	SMNTRART	SMNUMGPS	SMMAPRT	SMEXNCRT	SM550NRM	SMGNSDTC	SMUNMPRT	SM350NRM	SMMNCPB	SME1MMRT	SMSFLGTH	SMESTLBS	SMMPPD	SMNTERRT	SMRRNANM	SMRDTTL	SMVQCFL	SMMNCV	SMTRSCPT	SMMPPDPR	SMCGLGTH	SMGAPPCT	SMUNPDRD	SMNTRNRT	SMMPUNRT	SMEXPEFF	SMMPPDUN	SME2MMRT	SME2ANTI	SMALTALG	SME2SNSE	SMMFLGTH	SME1ANTI	SMSPLTRD	SMBSMMRT	SME1SNSE	SME1PCTS	SMRRNART	SME1MPRT	SMNUM5CD	SMDPMPRT
InferredCov1	0.176384	-0.00296876	-0.00409591	0.36209	0.394811	-0.0041595	-0.0049667	-0.00146158	0.01243	0.0427215	-0.00546345	0.416559	0.0751832	0.285618	0.0117342	0.190468	0.0517453	-0.00456874	0.029347	0.0247032	0.00881415	0.0119262	0.016462	0.00897742	0.0148067	-0.00431691	0.296664	0.00892359	0.0674675	0.0880057	-0.00257059	0.433494	0.00748809	0.0903384	-0.00210743	-0.0012054	0.00758794	-0.00381428	0.00977586	0.0362997	0.0122997	0.0293144	-0.00536768	0.012074	-0.00393111	0.00672174	-0.00509157	0.00758151	0.0117342
InferredCov2	0.026847	0.00247305	-0.00545937	-0.00103654	0.00989649	-0.00111803	-0.00545057	-0.00360942	-0.00542702	0.0270435	-0.00546313	0.107363	-0.00535577	-0.00201035	0.0368591	-0.00528313	-0.00417685	8.05543e-05	-0.00432183	0.0583899	-0.00473455	-0.00541853	-0.00490062	-0.00493136	-0.00461137	0.0327592	0.003482	-0.00458055	0.0443511	0.0588422	0.0107678	0.12011	0.0225836	0.0207906	0.00175345	-0.00537914	-0.00466448	-0.00538088	-0.00461581	-0.0022406	-0.00493353	-0.00472924	-0.00212074	-0.00482595	-0.00275871	-0.00540222	-0.00533287	0.00861487	0.0368591
InferredCov3	0.0239484	-0.00545025	-0.00477172	0.019117	0.00295779	-0.00240764	0.0237227	0.0922832	0.0189551	0.0282537	0.0185432	0.0270722	0.00265671	0.000568332	0.075951	-0.00518069	0.105549	0.00386155	-0.00509616	0.0774773	-0.00535675	0.0187962	-0.00127043	-0.0023495	0.0262754	0.062356	-0.00246349	-0.00546429	0.00160637	-0.00528139	-0.00541588	0.0206753	0.0800766	0.0405625	0.0170163	0.0426641	-0.00541112	0.0165613	-0.00529764	-0.0041396	-0.00475096	0.0378116	-0.00427108	-0.0046802	-0.00475477	0.000341772	0.0122922	0.0322877	0.075951
InferredCov4	-0.00541943	0.0158461	0.00650526	0.0424324	0.0767496	-0.00521112	-0.00516207	-0.00534358	0.0176813	0.0176933	-0.00533228	-0.00455614	-0.00314657	0.0813799	0.0180374	0.0120969	0.00285901	0.0147023	0.00151638	0.0366494	-0.000316752	0.0175366	0.00416484	-0.000220314	-0.00183238	0.107293	0.152624	0.000342063	0.0230631	0.0152153	-0.00500514	-0.00182132	0.0101029	-0.00490431	0.0172406	-0.00445713	-0.000238369	-0.00470609	8.42248e-05	-0.00201489	-0.000274556	0.00283637	0.0038384	-0.000698614	0.000749524	0.0191624	-0.00545605	0.0441325	0.0180374
InferredCov5	-0.00540099	0.00221285	-0.00114732	0.0449759	0.0558589	0.0120839	0.00802151	0.00590746	-0.00539188	-0.00330833	0.0108105	0.00782042	0.0428749	-0.00488103	-0.00145226	0.0457139	-0.00139513	0.00297486	-0.00546413	0.0474928	-0.00341215	-0.00545101	-0.00176926	0.0014744	0.000427482	0.132966	-0.00515523	-0.00333113	-0.00492812	-0.00536794	-0.00422521	0.00903072	-0.0052553	0.0202425	0.00462679	-0.00254317	-0.00265447	-0.00546447	-0.0025193	-0.00545293	-0.00236342	0.0348393	-0.00343537	-0.00313143	0.0457619	0.00269101	0.0143953	-0.00423079	-0.00145226
InferredCov6	-0.00545242	0.000757755	-0.00546409	0.0329857	0.0201313	-0.00444626	-0.0045648	-0.00350715	0.000198401	0.00152999	-0.0050185	-0.00536754	0.0140106	0.000554527	-0.00490797	0.0263934	0.00184247	0.00168315	-0.00543739	-0.00464225	-0.00406399	0.00056456	-0.00437592	-0.00453221	-0.00397839	0.0190492	-0.00064165	-0.00390073	-0.00533015	-0.00524093	-0.0049715	-0.00545111	-0.00499111	-0.00493549	-0.00235803	-0.0053741	-0.00410154	-0.00536096	-0.00436889	-0.00545564	-0.00477619	-0.00124322	-0.00156325	-0.00453809	0.00745622	-0.00338828	-0.00531481	-0.00432842	-0.00490797
InferredCov7	0.00452999	0.00248527	-0.00491366	-0.00286323	0.00697026	0.00569162	-0.00479193	0.0018166	-0.00261303	-0.00532154	-0.00530897	0.0853688	-0.00452379	0.00302873	0.0828263	-0.00542669	0.0115149	-0.00278315	0.0493316	0.0462323	0.0415227	-0.00290468	0.0137009	0.0446749	-0.00171013	-0.00544367	0.00493832	0.0433135	0.00211665	-0.00136703	-0.00540928	0.0900124	0.0533293	0.0186733	-0.000286089	-0.00439253	0.04256	0.0177645	0.0436985	0.0552161	0.0402244	0.0253533	-0.00479521	0.0408752	-0.00359177	0.00294318	-0.0054504	-0.00399482	0.0828262
InferredCov8	-0.00535104	-0.00416159	0.015678	0.0382489	-0.00280147	-0.00101498	0.0242143	0.000303408	0.0142491	0.0303072	0.0238805	0.0332334	-0.00267208	0.0020693	-0.00407999	0.00665113	-0.0054143	0.00734219	-0.00448784	-0.00189494	-0.00546448	0.0144932	-0.00266488	-0.00312835	0.0127169	-0.00525223	-0.0053339	-0.00545523	0.0246194	0.0264492	-0.00545756	0.027637	0.00496781	-0.0031105	-0.00488484	0.00686688	-0.005435	0.00521705	-0.00546198	-0.00446959	-0.00542561	0.00676939	-0.00427765	-0.00544801	-0.001073	-0.000324705	0.0224676	0.0364548	-0.00407999
InferredCov9	-0.00337736	-0.00467923	-0.00539425	-0.000895064	-0.005036	-0.00535728	-0.00499604	-0.00307936	-0.00410957	0.0313005	-0.00366899	0.0984995	0.0516821	0.010733	-0.00545496	0.000430712	-0.00545702	0.0157743	0.00446184	0.00148666	-0.0010909	-0.00407804	-0.000760359	0.000110208	-0.00413885	0.0451506	0.00158402	-0.000331754	0.0276463	0.0222587	0.00171769	0.106342	-0.0053493	0.0301399	0.000285635	-0.00544193	0.000342455	-0.00490179	0.000977458	0.00586844	6.64008e-05	-0.00322458	0.00801185	-0.00119741	0.0580371	0.000569232	-0.00199772	0.0131451	-0.00545496
InferredCov10	-0.00525423	-0.0052505	0.00662172	-0.00412642	-0.00534943	-0.00240667	0.00138779	0.00334369	0.091279	0.004496	0.0015839	0.00266124	-0.00487739	0.0182079	-0.00449137	0.0569096	-0.00384474	0.00787554	-0.00217065	-0.00326613	-0.00525645	0.0922689	0.00115536	-0.00420954	0.00154401	-0.00402195	0.00810955	-0.00526797	0.00144793	0.00575746	-0.00438184	-0.0040791	-0.00081414	-0.00472621	-0.00544369	0.000994602	-0.00497781	-1.63248e-05	-0.00510585	-0.00537028	-0.00481374	0.00793232	0.0116429	-0.00491311	-0.00158088	0.00254884	0.00112996	-0.00524713	-0.00449137
InferredCov11	-0.00255834	0.00281605	-0.00231088	-0.000353228	-0.000622013	-0.00386607	0.00276968	-0.00444724	-0.0036549	-0.00172918	0.00461532	0.00258918	0.00172764	-0.00246601	-0.00317522	0.00227927	-0.000812566	0.00980708	0.00201816	0.00113411	-0.00258161	-0.0034656	-0.00513265	0.00150918	-0.00537168	0.000485145	0.00480903	-0.00220935	-0.00218741	-0.00179916	-0.00438066	0.00210873	-0.000883997	-0.00386834	-0.00268193	-0.00472421	-0.00295038	-0.0054634	-0.00264502	0.00308543	-0.00257057	0.00971173	0.00739397	-0.00318722	0.0227242	-0.00484238	0.00599486	-0.00530095	-0.00317522
InferredCov12	0.0105127	-0.00443842	-0.000439221	0.00238035	-0.00184828	-0.00543309	0.018959	0.0171607	0.0215073	-0.00236135	0.0161682	-0.00400458	0.0182036	0.0107391	0.0198679	-0.00156087	-0.00501489	0.00591109	0.00715432	0.0181798	0.00149733	0.0219183	0.0583051	0.00841612	0.0118372	0.00725076	-0.0020356	0.000677202	-0.00504214	-0.00541172	0.0176561	-0.00537006	0.0321999	0.0142718	-0.00546448	0.0437074	0.000553977	0.0624368	0.000962253	0.0155336	0.00300536	-0.00522293	-0.00491863	0.00345111	-0.0052522	0.0645021	0.00946888	0.0091249	0.0198679
InferredCov13	-0.00341402	-0.00546429	-0.00536709	-0.00545774	-0.00452741	-0.00269133	-0.0029345	0.0442148	0.00750642	-0.00545613	-0.00141461	0.00406752	-0.000213645	-0.00546365	-0.00472523	-0.00409002	0.00950549	-0.00142446	-0.00385038	-0.00341083	-0.0049838	0.00756911	-0.00427924	-0.00539923	-0.00122317	0.00222461	-0.00489718	-0.00501717	-0.00246707	-0.00396953	-0.00449079	0.0100701	-0.0026964	0.0047154	-0.00376925	-0.00448919	-0.00545801	-0.00158581	-0.00544592	-0.00532499	-0.00534414	0.0125282	-0.00118975	-0.00536704	-0.00545238	-0.00520421	0.000947528	-0.00546425	-0.00472523
InferredCov14	0.00148323	0.000736249	-0.00325086	0.00503493	-0.00454564	-0.00520465	-0.00259847	0.000824429	-0.00519237	0.00266568	-0.00232844	0.0218195	0.00656763	-0.00537366	-0.000202671	0.0421532	0.00205216	0.023878	-0.00111216	-0.00437466	-0.0053951	-0.00525144	0.000901936	-0.00523907	-0.00224746	0.0471983	-0.00447198	-0.0053004	0.00846044	0.00309398	0.00501791	0.0261871	-0.000312554	0.0102573	-0.00314938	-0.00463356	-0.00531444	0.0116651	-0.00537856	-0.00540652	-0.00536985	0.000846972	0.0165327	-0.00538517	-0.00414866	0.00917747	-0.00117055	0.0063837	-0.000202664
InferredCov15	-0.0054617	-0.000244924	0.00641476	-0.00536917	-0.00387867	-0.00220192	-0.0016747	0.0241102	-0.00514453	-0.00546152	-0.000657567	-0.00382447	0.0160524	-0.00541245	0.0349058	0.00559773	0.00422725	0.000148347	0.0480739	0.0167659	0.0241711	-0.00528252	0.0155744	0.0342386	0.0114706	0.0125727	-0.00526538	0.0242949	-0.00413056	-0.00521424	-0.00253809	-0.00390303	0.0288465	-0.00407626	-0.000778837	-0.00398666	0.0227017	0.0246847	0.0238295	0.0447026	0.0230534	0.0158195	-0.00383393	0.023945	0.00201918	0.000527412	-0.000163628	0.00483367	0.0349058
InferredCov16	0.0127386	0.0932299	0.0128986	-0.00456191	0.00144467	0.0230488	0.107348	0.00886991	0.0432301	0.0508221	0.109987	-0.00452972	0.00776869	-0.00324539	0.0628206	0.0383774	0.00767794	0.0265283	-0.00514393	0.0336155	-0.0052494	0.044441	0.00227025	0.00670946	-0.00516024	0.0708718	0.00766805	-0.00545105	0.0349852	0.0306922	0.00593863	-0.00538489	0.117913	0.0838386	0.00833366	0.0815538	-0.00542342	-0.00488181	-0.00545912	-0.00471395	-0.00526743	-0.00440924	0.0808649	-0.00540455	0.0307814	0.00188249	0.114176	0.0655636	0.0628206
InferredCov17	-0.00342561	-0.00544006	-0.0023927	0.00506181	-0.00499084	-0.00546064	-0.00540532	0.00375152	-0.0054152	-0.00350738	-0.00527565	-0.00384336	-0.00171363	-0.00490413	0.0601474	-0.00446178	0.00452868	-0.00531259	-0.00483844	0.0358548	-0.00464424	-0.00535214	0.016235	-0.00475838	0.0121499	-0.00515345	-0.00544275	-0.00465801	-0.00273287	-0.00192801	-0.00258891	-0.00353488	0.0313703	-0.00449714	0.00683416	-0.00537319	-0.00400277	-0.00221423	-0.00407461	-0.00282522	-0.00395557	-0.00311684	-0.00541949	-0.00365958	0.00549064	0.0167629	-0.00519751	-0.00219124	0.0601474
InferredCov18	-0.00354515	0.0241245	-0.00153449	-0.00472467	-0.00251083	-0.00436008	0.0135433	0.0121372	0.0113006	0.0169079	0.01637	-0.0054583	-0.00359762	-0.00102403	0.00456879	0.000974203	-0.00542826	-0.00498269	0.00224146	0.00606101	0.00479179	0.0108498	0.0211468	-0.00148142	-0.0037807	0.0437108	0.00113146	0.00392471	0.0357672	0.0299978	0.0191903	-0.00474338	-0.00491416	0.00977252	-0.00430224	0.00142665	0.00321425	0.000620672	0.00358531	-0.000695261	0.00340924	0.00643597	-0.00244159	0.0026937	0.00284182	0.0129546	0.0153782	0.0119567	0.00456879
InferredCov19	0.00293265	0.00285885	0.00963715	-0.00423754	-0.00503302	0.00114819	0.0238753	-0.00199296	0.00085187	0.0475874	0.0254078	0.000129407	0.0183549	0.00374385	-0.00294564	0.0035873	0.0167512	-0.00521675	0.0109541	-0.000238094	0.0168847	0.000689426	0.00147812	0.0060247	-0.00388751	0.0364458	-0.00126215	0.0174994	0.0229272	0.028714	-0.00521498	0.00337654	0.00638795	0.00658323	0.0290049	0.0140419	0.0198741	0.00909416	0.0194647	0.00986383	0.018407	0.00607652	0.00143637	0.0188923	-0.00228949	-0.00333091	0.0264397	0.0217445	-0.00294564
InferredCov20	0.00521004	0.00521366	-0.00361714	-0.00497929	0.00729556	-0.00299302	-0.00516172	0.00722664	-0.00338754	0.0266622	-0.00544784	-0.00301245	0.000341984	0.0354757	0.00519478	-0.00516245	0.00804155	-0.0048907	0.00157087	0.0311746	0.009288	-0.0035632	-0.00542295	0.0112984	0.0927581	-0.00508602	0.0249295	0.00803637	0.0025838	0.00594598	-0.00541094	-0.00353869	-0.000392676	-0.00463046	0.0268802	-0.0039456	0.00806503	0.0223471	0.0077076	0.0014097	0.00994827	0.00311386	-0.00546425	0.0103584	-0.00280611	-0.0045708	-0.00532495	-0.000983716	0.00519479
InferredCov21	0.0291154	-0.00544225	0.0419391	-0.00495953	0.039463	-0.00465325	0.0052085	0.000970881	-0.00542539	0.00171682	0.00269956	-0.00280468	-0.00513483	-0.00393841	0.0127427	-0.00322251	-0.00400113	0.00102815	-0.00518046	0.0179025	-0.00507879	-0.00540044	-0.00541201	-0.00545499	0.00575388	-0.00536025	-0.00416043	-0.00491266	-0.00298683	-0.00451448	-0.00426059	-0.00235597	-0.00115322	0.00445288	-0.00311003	-0.000396521	-0.00481987	-0.00339214	-0.00486679	-0.0054642	-0.00522701	-0.00524374	0.00471202	-0.00519401	-0.00419875	-0.00546448	0.000376929	-0.00535345	0.0127427
InferredCov22	-0.000113866	0.0836128	-0.00405444	-0.0053687	-0.00528323	-0.00380798	-0.005235	-0.00532535	-0.00536076	-0.00507887	-0.00524588	-0.00356325	-0.0035323	-0.0053822	0.00586034	-0.00542767	-0.00524977	0.0116239	-0.00112872	-0.00276834	0.00295578	-0.00534744	-0.00544644	0.00284273	-0.00536382	0.00567081	-0.004522	0.00252639	-0.00531594	-0.00521038	-0.00304865	-0.00315531	0.000933826	-0.00444365	-0.00480472	-0.00501107	0.00392634	-0.00487184	0.0038031	-0.00222408	0.0041195	0.00175213	0.00808384	0.00347818	0.00216644	-0.0048574	-0.00535721	-0.0040502	0.00586035
InferredCov23	-0.00163045	0.00504359	0.00944394	-0.00538823	-0.00342671	0.00857378	-0.00528635	0.0212949	7.30635e-05	0.017115	-0.0054082	-0.00273882	-0.00464493	0.00282943	-0.00545631	0.01851	0.0135086	0.00411416	0.022377	-0.0050196	0.0180978	-0.000240096	-0.00388632	0.0177375	-0.00423668	-0.00448934	0.00346755	0.0185137	0.00533034	0.00436957	0.011315	-0.00375587	-0.00545069	-0.00458478	0.0188946	-0.00543241	0.0175103	0.0130272	0.017803	0.0242308	0.0176203	0.0139723	0.000471138	0.017361	-0.00290249	0.000763888	-0.00535433	-0.0021983	-0.00545631
InferredCov24	0.00203963	0.0261705	0.00976316	-0.00523415	0.00225497	-0.00544037	0.0217195	0.00467087	0.0188296	0.0134226	0.0266228	-0.00126082	-0.00121723	0.004287	-0.00480657	-0.00227029	0.0445166	0.00246258	0.0151841	0.0330281	0.0224797	0.0185001	-0.00458742	0.00920641	-0.00522719	-0.00524488	0.00734987	0.0229256	0.0026042	0.00330402	-0.000471966	-0.0039071	0.00572296	0.0268801	0.0391507	0.0109829	0.0244752	-0.000678338	0.0240444	0.0190339	0.0250011	0.0220636	0.0131136	0.0255867	-0.00258249	-0.00541368	0.0335053	0.0144282	-0.00480656
InferredCov25	0.00518093	0.0164189	0.00321021	-0.00230321	-0.00488633	0.00164788	-0.000882249	0.00168232	-0.00455191	-0.00437543	-0.00135185	-0.00221228	-0.00344402	-0.00545223	-0.00471109	0.0027057	-0.00434801	-0.000555985	-0.00545092	0.000654558	-0.00484457	-0.00467276	0.000139875	-0.00542826	0.0129492	-0.000508112	-0.00546309	-0.00486869	-0.00254179	-0.00358481	-0.00545532	-0.00247165	-0.00545506	-0.00477958	-0.00546052	-0.00368998	-0.00473003	-0.00308814	-0.00472391	-0.00546032	-0.00483923	-0.00517748	-0.00431417	-0.00501874	0.0102226	0.00148431	-0.00197666	-0.00483102	-0.00471109
InferredCov26	-0.00522295	-0.00291951	-0.00543962	-0.00458435	-0.0036681	-0.00300732	-0.00517684	-0.00197229	0.00465066	-0.0048374	-0.00525803	0.00547049	-0.00403905	-0.00497075	-0.00476748	-0.00502514	-0.00259589	0.0129329	-0.00528694	-0.00189943	-0.00354645	0.0046366	-0.00427476	-0.00402109	-0.00288176	-0.00458427	-0.00449458	-0.00332591	-0.00488664	-0.00532719	-0.00279884	0.00297408	-0.00520613	-0.00151174	-0.00406085	-0.00525429	-0.00355344	-0.00473675	-0.00361031	-0.00408413	-0.00378816	-0.00430277	0.00725412	-0.00374531	-0.00530657	-0.00499227	-0.00523813	-0.00279437	-0.00476747
InferredCov27	0.000810716	0.00480475	0.00153662	-0.00399869	0.0128257	0.00822657	-0.00225157	-0.00117485	-0.00186705	-0.00464457	-0.000213869	-0.00454581	-0.00543797	0.00462685	-0.00103799	-0.0045965	-0.00144499	-0.00432626	0.00684602	-0.00545864	0.00218309	-0.00149851	0.00200461	0.00599751	-0.000918322	-0.00420684	0.00297703	0.00292998	-0.00246196	-0.000882716	-0.00491187	-0.00502938	0.00049185	0.000140813	0.00038137	-0.00119026	0.00255377	-0.00252184	0.00291891	0.00361708	0.00215837	0.000215286	-0.0019718	0.00140077	0.0141361	-0.000292781	0.00216915	-0.0044257	-0.00103799
InferredCov28	-0.00542293	0.00554155	-0.0043008	-0.00531727	-0.000947399	0.00117302	-0.00513947	-0.00530977	-0.00454578	-0.00509474	-0.00530923	-0.00452827	-0.00414988	-0.00130506	0.015411	0.00267091	-0.00542338	-0.00490242	0.00102285	0.00614453	0.003318	-0.00450297	0.0233642	0.0035596	-7.59366e-05	-0.00542828	-0.00184213	0.00364699	-0.00142739	0.00308038	0.0017068	-0.00401636	0.00644666	-0.00480294	-0.00492488	-0.00542712	0.00339838	0.0105225	0.0037279	0.00518022	0.00249959	-0.0054642	-0.00512795	0.00281065	-0.00307174	0.0205069	-0.00546414	0.00152499	0.015411
InferredCov29	-0.00217508	0.0400936	-0.00529604	-0.00498897	-0.0018102	0.00314883	-0.00494629	-0.00546003	0.00435683	-0.00252528	-0.00515888	-0.00534884	0.0202393	-0.00467214	-0.00433354	0.00434863	-0.00371782	-0.00508149	-0.00253772	0.000242289	-0.00295716	0.00460068	-0.000782488	-0.00266278	0.024552	0.0200216	-0.00543775	-0.00287341	-0.00521196	-0.00546379	-0.00275578	-0.00541325	-0.00485233	-0.00505805	-0.00154349	0.00173285	-0.00346459	0.00152715	-0.00329014	-0.00163773	-0.00306977	-0.00515373	-0.00189619	-0.00314834	-0.00367864	-0.00239971	-0.00523803	-0.00532468	-0.00433353
InferredCov30	0.0203935	-0.0033973	-0.00545805	-0.00513177	0.00121706	0.0240852	-0.00474771	-0.00546163	-0.00485419	-0.00508343	-0.00508241	-0.000678835	0.00216677	-0.00497778	-0.00452715	-0.00546326	-0.00392209	-0.00488201	-0.00484169	-0.00454047	-0.00458963	-0.00487518	0.00490682	-0.00429359	-0.00346126	-0.00174089	-0.00461352	-0.00469991	-0.0050511	-0.00528731	-0.00482592	0.000594412	-0.0042967	-0.00522532	-0.00502291	-0.00467962	-0.00471751	0.00138361	-0.00445639	-0.00238167	-0.00404088	-0.00533064	-0.00428873	-0.00425172	0.00199104	0.0071768	-0.00538385	-0.00311117	-0.00452715
[truncated: 103 more columns]

## Sheet: Adrenal_Gland
	SMNABTCHT	SMATSSCR	SMRIN	SMTSISCH	SMTSPAX	SME2MPRT	SMCHMPRS	SMNTRART	SMNUMGPS	SMMAPRT	SMEXNCRT	SM550NRM	SMGNSDTC	SMUNMPRT	SM350NRM	SMMNCPB	SME1MMRT	SMSFLGTH	SMESTLBS	SMMPPD	SMNTERRT	SMRRNANM	SMRDTTL	SMVQCFL	SMMNCV	SMTRSCPT	SMMPPDPR	SMCGLGTH	SMGAPPCT	SMUNPDRD	SMNTRNRT	SMMPUNRT	SMEXPEFF	SMMPPDUN	SME2MMRT	SME2ANTI	SMALTALG	SME2SNSE	SMMFLGTH	SME1ANTI	SMSPLTRD	SMBSMMRT	SME1SNSE	SME1PCTS	SMRRNART	SME1MPRT	SMNUM5CD	SMDPMPRT	SME2PCTS
InferredCov1	-0.00695476	0.366015	0.465332	0.288774	0.0040279	-0.00244201	-0.00254606	0.154268	0.0213882	0.00552448	0.518155	0.291756	-0.00779166	0.0503929	0.572824	0.116935	-0.00543996	-0.00195991	0.0777932	0.00528832	0.162522	0.193024	0.00253158	0.040296	0.624345	0.0638523	0.00592638	-0.00527745	-0.00805306	-0.00206548	0.49069	0.0519697	0.309146	0.0363474	-0.0078519	0.0128526	-0.00459736	0.0117969	-0.00555166	0.0130858	0.243505	-0.00708074	0.0120375	0.0105461	0.285081	0.0122722	0.167608	0.0503929	0.00209142
InferredCov2	0.135186	-0.00806425	0.0153562	0.0248108	0.00519087	-0.00718454	-0.00384645	0.00386073	-0.00802889	-0.0080403	-0.00721372	-0.00802248	0.00668659	0.0432191	-0.00381128	-0.00786551	-0.00529406	-4.48048e-05	0.00177643	0.00280498	0.00343873	0.0566188	0.00221679	-0.00781013	-0.0076271	0.00635638	0.0023169	-0.00741662	-0.00305215	-0.00512997	-0.00806442	0.0359209	-0.00749391	-0.0059686	-0.000754912	0.00704194	0.0549558	0.0074825	0.0110169	0.00707244	0.000633514	-0.00797279	0.00804801	-0.000132728	0.0388389	-0.00776161	-0.00637182	0.0432191	-0.0012738
InferredCov3	-0.00770409	-0.00793942	-0.00530104	-0.00597354	-0.00784658	-0.00670285	0.00669771	-0.00773941	-0.000923729	-0.00688584	-0.00497408	-0.00255307	0.060923	-0.00364296	-0.00805226	0.00451268	0.0135956	-0.00549519	-0.00757218	0.00183703	-0.00763645	-0.00440756	0.00182448	0.00271981	0.000485386	0.156188	0.00139713	-0.00408729	-0.00626289	0.0067415	-0.0046905	-0.00281152	-0.00418905	-7.90629e-05	0.0274877	0.0021978	0.00645401	0.00156411	-0.00750022	0.000983106	-0.0030674	0.0231949	0.0018173	-0.00140037	-0.00649798	-0.00382475	-0.00077302	-0.00364297	-0.00319755
InferredCov4	0.0401144	-0.00616552	-0.00326525	-0.00329203	0.00623104	0.0220695	-0.00515344	-0.00528117	0.0053172	0.0311962	-0.00582183	0.014666	0.00224258	-0.00521367	-0.00184574	-0.0050122	-0.00773122	-0.00786137	0.00935101	-0.00743279	-0.0052805	0.00905751	-0.00632797	0.00827119	0.0410954	0.0111301	-0.00763404	0.0151548	0.0172445	-0.00763505	-0.00662516	-0.00806415	0.00246761	-0.00571682	-0.00650069	-0.00734226	-0.0080588	-0.00719843	-0.00803793	-0.00720321	-0.00653077	-0.00729325	-0.00697136	0.00541792	0.00870797	0.0396701	0.000947588	-0.00521367	-0.00289026
InferredCov5	0.0151864	-0.00754672	-0.00786362	0.022043	-0.00683522	-0.00598757	0.00201726	-0.00644156	-0.00316518	-0.00574211	-0.00498889	-0.00797776	0.0101732	0.000312201	-0.00540207	0.000473346	0.0114776	0.0137006	0.000160947	0.0229264	-0.0064815	0.0103957	0.0230355	0.0507682	-0.00803382	0.016662	0.0228979	-0.0037597	0.00327871	-0.00341453	-0.00229842	0.000619035	-0.00300078	0.0170636	-0.00660622	0.0232945	-0.00671035	0.0214287	0.0217912	0.0200642	0.0105791	0.0052794	0.0223357	0.0107047	-0.0032201	-0.00341577	-0.00806144	0.00031221	0.0106156
InferredCov6	-0.00618564	0.00169011	-0.0077842	0.00498929	0.000791068	-0.00720371	-0.00133354	0.0249122	0.0978232	-0.00783588	0.0305936	0.0234181	0.0188985	-0.0065283	-0.00608687	-0.00601334	-0.00722606	-0.00783544	0.0162558	-0.00340276	0.0245974	0.0703382	-0.00374812	-0.000464868	0.0613907	0.024466	-0.00315523	0.176301	0.162321	-0.00720297	0.070996	-0.00668585	0.00676495	0.00211859	-0.00728053	-0.00187128	-0.00804673	-0.00176863	-0.00666259	-0.00209851	-0.00624415	-0.00713586	-0.00302448	0.023563	0.0871117	-0.00806449	0.0968144	-0.00652831	-0.00623224
InferredCov7	0.0871076	-0.00791596	-0.00709874	-0.00394979	-0.00655909	-0.00748839	0.00466095	0.0211736	0.0373177	-0.00787666	0.0383844	0.0433164	-0.00685442	0.000634249	0.0129445	-0.00236446	-0.00692601	-0.00806263	0.0102974	-0.00505071	0.020966	0.0465747	-0.00545727	0.00147619	-0.00279533	-0.00782814	-0.0050726	0.0372246	0.0233878	-0.000788051	0.0816648	-0.00210711	0.0157478	0.00314242	-0.00191211	-0.00481725	-0.0067228	-0.0056826	-0.00802678	-0.00520655	-0.00759868	-0.00805106	-0.00451364	0.00568332	0.0587958	-0.00705194	0.0839948	0.000634268	0.0286388
InferredCov8	-0.00795663	0.00871209	0.00282441	-0.00152633	-0.00797801	0.0098729	-0.00757392	-0.00713057	0.00110918	0.00282854	0.0189942	0.0235064	0.0144006	-0.00730698	-0.0066054	0.00048775	-0.00549174	-0.00711753	-0.00686587	-0.005736	-0.00708936	-0.00806451	-0.00666811	0.00337744	0.00260802	0.00705253	-0.00482226	-0.000832497	6.89242e-05	-0.00702944	0.0239452	-0.00539202	0.0254853	-0.00406814	-0.00801794	-0.00616287	-0.00806257	-0.00607165	-0.00689468	-0.00711637	-0.00268874	-0.00685332	-0.00724385	0.00412361	-0.00680303	-0.00507396	0.0152084	-0.00730698	0.00302842
InferredCov9	0.0595485	0.0093054	0.00342257	-0.00681078	-0.00796046	0.00129088	-0.00806277	-0.00410961	-0.00783047	0.00192026	-0.00499331	0.000616995	0.00632302	-0.00559046	0.0339049	-0.00525783	0.0236494	-0.0049004	0.00330702	-0.0080581	-0.00393816	-0.00232436	-0.00791608	-0.00755868	-0.00402452	0.00583548	-0.00806171	-0.00806182	-0.00742771	-0.00612474	-0.0061248	-0.00754459	-0.00715753	-0.00755115	0.0031209	-0.00798165	0.00383673	-0.00805651	-0.00478313	-0.00796041	-0.00537814	0.02093	-0.00787922	-0.00626978	-0.00403288	-0.00196646	0.000954952	-0.00559047	0.0238697
InferredCov10	0.0119361	-0.00166456	0.0137498	-0.00645662	-0.00806422	0.00973141	0.00501313	-0.00602576	0.03634	0.0156398	-0.00490497	-0.0071169	0.0559224	0.0982332	0.00482953	0.00073361	0.00815615	0.0294869	-0.00421996	0.0445671	-0.00624114	0.0101675	0.0482932	0.0400641	-0.00622475	0.0402977	0.0441077	0.0267414	0.0220488	-0.000588134	-0.00193412	0.102512	0.0123319	0.0123189	0.0116331	0.044471	0.0393936	0.0428611	0.0374416	0.0406323	0.000102593	0.0128414	0.0451503	0.0404393	-0.00582903	0.0298782	0.00766979	0.0982332	-0.00338283
InferredCov11	0.0285818	0.0135002	-0.005859	-0.00176693	0.0089721	-0.00083954	-0.00347222	-0.00243069	-0.00780759	-0.000374546	0.00962383	-0.00696455	-0.00639789	0.000856207	-0.00135847	-0.004787	-5.06452e-05	-0.00787804	-0.00524225	-0.00462818	-0.00245743	-0.00407433	-0.00370171	-0.00165848	-0.00786457	-0.00694931	-0.0047977	-0.00760749	-0.00793423	-0.00257883	0.0227179	0.00239608	-0.00704216	-0.00707974	-0.000133193	-0.00571824	-0.00755677	-0.00537594	-0.00636801	-0.00519467	-0.00314319	0.00168928	-0.00551509	0.00489114	0.00501577	0.00289162	-0.00804553	0.00085622	0.0200141
InferredCov12	-0.00783786	-0.00797323	-0.0052396	-0.00633483	0.0546959	0.0166147	0.0296103	0.0250846	0.012592	0.0138986	0.00464307	-0.00803611	0.0883092	0.000579654	0.0156174	0.0123801	-0.00759155	0.00331985	0.00920203	0.0245019	0.0253372	0.0131132	0.0282927	0.0581291	0.00986177	0.0503063	0.0223574	0.0292168	0.039113	-0.00499623	-0.00275399	0.00644907	0.0228126	0.0185997	-0.00653934	0.0234794	0.0449583	0.0228854	0.020635	0.0245643	0.00220681	-0.008062	0.0268002	0.00924858	-0.00426002	0.00965827	0.00674289	0.000579652	-0.00721968
InferredCov13	-0.00557567	-0.00782919	-0.00140524	0.00315234	-0.00674106	-0.0080504	-0.00302573	-0.00643656	-0.00542492	-0.00609812	0.00839729	-0.0061943	0.0120693	0.00745489	-0.00645196	-0.00803303	0.00496565	-0.00795245	0.0029985	-0.00785375	-0.00637028	-0.00582191	-0.00797741	-0.00791822	-0.00788459	0.0131352	-0.00794688	-0.00746664	-0.00423247	-0.00806172	0.0173314	0.00258996	0.0048912	-0.00648936	0.0347692	-0.00791646	-0.000408509	-0.00771098	-0.00670273	-0.00746687	-0.0080632	0.0158429	-0.00763013	-7.34631e-05	-0.00478259	0.00242081	0.0300497	0.00745489	0.0383876
InferredCov14	0.0180742	-0.00475149	0.00256528	-0.00164471	0.0524949	-0.00147532	-0.00779942	-0.0080254	-0.00794587	0.00353673	-0.00779471	-0.00545426	0.00227216	0.00532589	-0.00659391	-0.00602676	-0.00672821	-0.00403315	0.0162488	-0.00753938	-0.00803466	-0.00745866	-0.00782164	-0.00754384	-0.00741199	0.00137318	-0.00760266	-0.00790138	-0.0080481	-0.00306932	-0.00777968	0.00865116	-0.00428161	-0.00434722	-0.00801715	-0.00754392	-0.00802328	-0.00767832	-0.0066581	-0.00761122	-0.00658985	-0.00729904	-0.0075463	-0.00755374	-0.00682977	0.00475675	-0.00806402	0.00532589	-0.00543795
InferredCov15	0.00965809	-0.00524565	0.00151123	-0.00383796	-0.00516716	-0.00573847	0.000395918	-0.00746321	-0.00699148	-0.00413796	-0.00490574	0.00945475	-0.00773512	-0.00467624	-0.00793841	-0.00484602	-0.00725712	-0.00271983	-0.0080585	-0.00592208	-0.00751038	-0.00607796	-0.00567952	0.0022438	0.00571418	-0.0077463	-0.00593343	-0.00705974	-0.00792632	-0.00791495	-0.00484019	-0.00280317	-0.00801756	-0.00646736	0.000899135	-0.00605685	-0.000700137	-0.00593134	-0.00262655	-0.00619928	-0.00803044	-0.00796233	-0.00597465	-0.00415966	-0.00555301	-0.00264838	0.0103763	-0.00467623	-0.00507416
[truncated: 94 more columns]

## Sheet: Artery_Aorta
	SMCENTER	SMNABTCHT	SMATSSCR	SMRIN	SMTSISCH	SMTSPAX	SME2MPRT	SMCHMPRS	SMNTRART	SMNUMGPS	SMMAPRT	SMEXNCRT	SM550NRM	SMGNSDTC	SMUNMPRT	SM350NRM	SMMNCPB	SME1MMRT	SMSFLGTH	SMESTLBS	SMMPPD	SMNTERRT	SMRRNANM	SMRDTTL	SMVQCFL	SMMNCV	SMTRSCPT	SMMPPDPR	SMCGLGTH	SMGAPPCT	SMUNPDRD	SMNTRNRT	SMMPUNRT	SMEXPEFF	SMMPPDUN	SME2MMRT	SME2ANTI	SMALTALG	SME2SNSE	SMMFLGTH	SME1ANTI	SMSPLTRD	SMBSMMRT	SME1SNSE	SME1PCTS	SMRRNART	SME1MPRT	SMNUM5CD	SMDPMPRT
InferredCov1	0.268304	0.00457228	0.0427657	0.0859591	0.449352	-0.00512785	0.00924404	-0.00269033	0.0713194	0.0289656	0.0272187	0.605915	-0.00498732	0.0244754	0.0111253	0.107538	0.101136	0.0130614	0.0748835	-0.00245135	0.0157838	0.0699368	0.0088332	0.0106638	0.00859297	-0.00438985	-0.00297459	0.0182227	0.0430176	0.0425363	0.0108258	0.624098	0.000145077	0.532435	0.00977307	0.0220103	0.0172226	-0.00484769	0.018688	0.0618587	0.018531	0.113336	0.0163429	0.0186775	-0.00511595	0.00281133	0.0367176	-0.00504441	0.0111253
InferredCov2	0.0190705	0.00710547	0.0342259	0.0691428	0.0736141	-0.00503793	-0.0019627	0.0342401	-0.00184582	0.0192562	0.00383844	0.06602	0.0199268	0.0657497	0.0113132	0.0443369	-0.0042364	0.00681877	-0.00249203	0.0219624	-0.00505919	-0.00238285	-0.00389276	-0.00479649	0.0103648	0.0715222	0.0489764	-0.00506656	0.0221573	0.0241735	-0.00398997	0.0796651	0.013275	0.0641531	-0.00395727	0.00653547	-0.00476112	0.0155291	-0.00475195	-0.00379422	-0.00499913	-0.000332626	0.00770166	-0.00497574	-0.005062	-0.00366606	0.0167436	0.000423387	0.0113133
InferredCov3	-0.000812025	0.0707108	0.0034443	-0.0046596	0.0350145	0.0240903	-0.00146203	-8.41235e-05	0.0903613	-0.00048124	0.000853618	-0.00512546	-0.00234647	0.0946034	0.00704968	-0.00269097	-0.00298522	-0.00486382	-0.00337089	0.00556908	-0.00457668	0.0911947	0.0162464	-0.00408045	-0.000166817	0.00373734	0.131221	-0.00461213	0.00989548	0.0120635	-0.004119	-0.00322979	0.00823497	-0.00407476	-0.00443242	-0.00313735	-0.00458914	0.00561562	-0.0045985	-0.00312736	-0.00448703	-0.00512738	-0.00453975	-0.00461843	0.0112133	0.0213475	0.00184355	0.0146278	0.0070497
InferredCov4	0.00613629	0.194171	-0.00352967	0.0116393	-0.00422131	0.00689483	0.0114625	0.0422151	0.0991521	0.0301423	0.00735754	0.11727	0.0144057	0.000219472	0.089063	-0.00127207	0.0478534	0.0172387	0.0559233	0.0244373	0.0453328	0.101401	0.0111901	0.0455868	0.0344158	0.0418691	0.0163026	0.0449797	0.0373766	0.042058	-0.00475032	0.102504	0.0900177	0.0558553	0.0162609	-0.000667723	0.0385952	0.0321685	0.0389839	0.0584471	0.0386353	0.093126	0.0125313	0.040802	0.0282112	-0.000767714	0.00233643	0.00466168	0.089063
InferredCov5	-0.00265797	-0.00391195	-0.00418088	-0.00153084	-0.00511146	-0.00471861	-0.00456972	0.00124568	0.0265237	0.0121754	-0.00376554	0.0529919	0.00325463	0.0886563	-0.000765985	0.00752563	0.0262963	0.000252127	0.00977753	-0.00453428	-0.00407251	0.0263522	-0.00488889	-0.00377458	-0.00447952	0.0347246	0.125791	-0.00382779	0.0225163	0.0291655	-0.00501443	0.0487459	-0.000649901	0.0289928	-0.00510587	-0.00290416	-0.00401482	0.00460109	-0.00396788	0.00493736	-0.00411564	0.0130679	-0.000270921	-0.00418421	-0.00453854	-0.00505623	-0.00294406	0.00237323	-0.000765988
InferredCov6	0.0315293	0.0250278	-0.00245047	0.00571774	0.00924924	-0.00213323	0.00313257	0.110735	-0.00507586	0.00234335	0.000837748	-0.00187728	0.000894781	0.0395457	-0.00043839	-0.00509068	0.0110612	0.0237582	0.0286001	-0.0016908	0.0185038	-0.00506273	-0.00498356	0.0190863	0.0230552	0.000531188	0.0448649	0.0173151	0.00878862	0.00762967	-0.00287629	-0.001575	0.00130349	0.00141694	0.0198786	0.00382664	0.0197561	0.046668	0.0189099	0.0304366	0.0202246	0.0179154	0.019842	0.0213031	0.00254401	-0.00340955	-0.00351625	-0.00123268	-0.000438383
InferredCov7	-0.00510514	-0.00420258	-0.0016792	0.0188268	0.00446835	-0.0049167	-0.0032982	-0.00418872	0.00626686	-0.00177087	-0.0048369	-0.00457493	0.0530759	-0.00510021	0.0173482	-0.00492123	-0.00500027	-0.00352481	-0.00249323	0.021826	-0.005025	0.0069654	0.00972969	-0.00503784	0.00639791	0.0920013	-0.00236468	-0.00496837	0.0024282	0.00372409	-0.00282613	-0.00357286	0.0121811	-0.00438181	-0.00207355	-0.00257125	-0.0051224	-0.00504978	-0.00512588	-0.00314461	-0.00504156	-0.00490802	-0.00319802	-0.00504464	-0.00512128	0.0102072	-0.00418204	-0.00248519	0.0173482
InferredCov8	0.0355244	0.0193868	-0.000843945	0.0447651	0.00341051	-0.00460565	0.0378289	-0.00243129	-0.00488437	0.0100654	0.0222309	0.00909053	0.0145867	0.00672868	0.00802223	0.07285	-0.00474318	-0.00499135	-0.00486256	0.00157249	-0.00257251	-0.00481837	0.00325567	-0.00121642	0.0077571	0.00970842	-0.00455568	-0.00354777	0.00481205	0.00543203	0.0366876	0.0103963	0.0162679	0.023194	-0.00478461	-0.00311105	-0.00280504	-0.00504279	-0.00301532	-0.00458179	-0.00241145	-0.00467575	-0.00440275	-0.00171022	0.0523789	0.0134862	0.0210053	-0.00380826	0.00802225
InferredCov9	-0.00435773	-0.00480334	-0.000709948	0.018788	-0.00512155	0.0118916	-0.00274451	-0.00433258	-0.00296478	-0.000878632	-0.00137719	0.0243156	0.00609394	0.0512167	0.000765578	0.0220033	-0.00351165	0.000401789	-0.0031096	0.00611117	-0.00409356	-0.00282859	-0.00235731	-0.00438972	-0.0048327	-0.00475878	0.0433438	-0.00400933	-0.00443887	0.0020283	-0.0049718	0.0258637	0.00214061	0.00901042	-0.000500459	-0.00106224	-0.00365188	-0.00382926	-0.00380409	-0.00150019	-0.00389221	-0.00166931	0.000525043	-0.00360996	0.0171773	0.000830234	0.000783131	-0.00429523	0.000765582
InferredCov10	0.00082202	0.000130847	-0.00182797	0.00136749	0.0184623	-0.00168798	0.00651155	0.0116958	0.00601704	-0.00207793	0.0105248	-0.00461006	0.0068726	-0.00104722	0.0245345	0.0216123	-0.00238902	-0.00493307	-0.00491674	0.0634906	-0.00495066	0.00685838	0.0226553	-0.00512789	-0.00509006	0.0765779	0.00570466	-0.0048695	-0.00295305	-0.00469477	0.00216906	-0.0050301	0.0113691	-0.00384704	-0.00248814	-0.00418877	-0.00508175	0.0212664	-0.00506153	-0.00485069	-0.00512501	-0.00136668	-0.0051135	-0.00508362	0.0361048	0.030182	0.00761199	0.00509364	0.0245345
InferredCov11	0.0091144	0.00971435	-0.00502526	0.0458637	-0.00442523	0.00334119	-0.000817096	-0.00171253	0.00731669	0.00500481	-0.00039133	-0.00270457	0.0101144	-0.00260051	0.00507471	0.0763623	0.00165586	-0.00501494	-0.00335649	0.0257891	-0.00293856	0.00777922	-0.00508663	-0.00364931	0.00659269	0.0672152	0.00171578	-0.00260845	0.0143044	0.0108038	-0.000536768	-0.000584446	0.00678538	-0.00498071	0.00522435	-0.00508682	-0.00264154	-0.00287823	-0.00228595	-0.00493214	-0.00205224	0.00408453	-0.00506058	-0.00278139	0.0652957	-0.00484934	0.0023653	0.030802	0.00507471
InferredCov12	0.0733628	-0.00436708	0.00898888	-0.00256492	-0.00461712	-0.00331012	-0.00394151	0.000490398	-0.00379191	0.0250284	-0.00406392	-0.00509986	-0.00129054	0.0195084	-0.00213376	-0.00505175	0.00988082	0.0294061	0.0115323	0.00588353	0.012438	-0.00376498	-0.00390525	0.0124091	0.0357251	-0.000679087	0.0269976	0.0131636	0.012939	0.00792511	-0.000880409	-0.0051277	-0.00211078	-0.00502529	0.0157293	0.00752271	0.0141305	0.0226009	0.0152158	0.0177946	0.0152799	0.00480741	0.0257131	0.0144806	0.00925721	-0.0051251	-0.00505121	-0.000423967	-0.00213377
InferredCov13	0.0115634	0.00119186	-0.00473693	0.00673218	0.00368507	-0.00455341	-0.00486942	0.00577868	0.00333264	-0.004649	-0.00512811	-0.00509326	-0.00414324	0.00274511	0.00222812	-0.00313182	-0.00469762	-0.00502317	-0.00497529	-0.0026138	-0.00325332	0.00345272	-0.00092163	-0.00343765	0.0106974	0.00625618	0.000625178	-0.00334622	-0.00281875	-0.000926746	-0.00510795	-0.00477752	0.00100456	-0.00506988	-0.0047209	-0.00459385	-0.00389669	0.0246621	-0.00379007	-0.00481295	-0.00349459	-0.0034078	-0.00491782	-0.00361949	-0.00251756	-0.00266673	-0.00473234	-0.00372139	0.00222812
InferredCov14	-0.00519212	-0.00489525	-0.00371029	-0.00500887	-0.00509943	0.00254307	0.00159637	-0.00503202	-0.00434591	-0.00297259	0.000768342	0.000321016	-0.000463306	-0.00234035	0.00600686	-0.00491096	-0.00507672	0.000424713	0.00289217	0.0033576	-0.00176945	-0.00427701	-0.0046531	-0.00135904	0.00547372	-0.00258183	-0.00318573	-0.00195459	-0.00468162	-0.00161251	-0.000359873	0.00163294	0.00825222	-0.00426633	-0.00442055	0.000292317	-0.00202307	-0.00512537	-0.00220477	0.00449476	-0.00223371	-0.0021166	0.000639187	-0.00197547	0.0034841	-0.00486488	0.00192347	-0.0026864	0.00600687
InferredCov15	0.0428329	0.0385961	-0.000951542	0.00238478	0.0273961	0.0112862	-0.00431941	0.0089363	0.0200881	0.0436634	-0.00387376	-0.00273602	-0.00181219	-0.000789646	-0.00303624	-0.00415141	0.0328736	0.00901541	0.0189431	-0.00255515	0.0209658	0.0199006	-0.00495116	0.020104	0.0119611	-0.00505611	-0.000223994	0.0213172	0.0210834	0.0233406	0.00254324	-0.00419871	-0.00263534	-0.00433813	0.0273227	0.00168063	0.0239285	0.00851378	0.0244927	0.025187	0.0239519	0.0205609	0.0084463	0.0235599	-0.00238981	-0.00208885	-0.00490627	0.0398623	-0.00303623
InferredCov16	-0.00522101	0.0399041	0.00381879	-0.00493539	-0.0050246	-0.0045965	-0.00127933	-0.00291807	0.00295006	-0.00469345	-0.00193615	-0.0048187	0.0234621	-0.00162028	0.0108608	-0.00284418	-0.00488729	0.0004396	0.000411425	0.00856819	0.000993257	0.00314732	0.00613958	0.00135079	-0.00113235	0.000753122	-0.00383083	0.00066673	-0.0032544	0.000174826	0.00104631	-0.00417616	0.0113666	-0.00502641	-0.00360268	-0.00166326	-4.99755e-05	-0.00494136	0.000138193	0.00045178	6.38394e-06	-0.0046272	0.000600356	0.0002649	-0.000787032	0.00237498	-0.00027921	-0.00510477	0.0108608
InferredCov17	-0.00303442	-0.00501505	-0.00400051	-0.00495134	-0.00409474	0.00131877	-0.00303676	0.00330204	0.00947366	0.0201708	-0.00372153	-0.00410492	-0.00323545	-0.00254693	-0.00430446	-0.00141915	0.0123001	-0.0049385	0.000400284	0.0116289	0.0028114	0.00972629	0.00435849	0.0027405	0.010255	-0.00402733	-0.00424474	0.00256075	0.0246713	0.0121893	-0.00413333	-0.00481695	-0.00484822	-0.00500429	0.00931507	-0.00339176	0.00322701	0.0143037	0.00358992	-0.00189903	0.00399519	0.00554195	-0.00512504	0.00338975	0.0140311	0.0151894	-0.00406144	-0.00239174	-0.00430445
InferredCov18	-0.00506425	-0.00504578	-0.0010901	-0.00413294	0.00249885	0.0122642	8.13869e-05	0.00477578	-0.00342165	0.00565499	-0.00178084	-0.00500124	0.00145788	0.000775716	0.00203249	-0.00411388	-0.00126835	-0.00473612	0.00489843	-0.00170814	0.00615993	-0.00345353	-0.000351687	0.00670162	0.00488854	0.0176756	0.00271629	0.00535249	0.0105102	0.0066165	-0.00478776	-0.00508745	0.00305044	-0.00386901	0.00105176	-0.00469276	0.00543907	-0.0044421	0.00553664	0.00676948	0.00633583	0.00679244	-0.00470262	0.00675643	0.00256608	-0.00404767	-0.0041889	-0.00170792	0.00203248
InferredCov19	0.00893019	0.108614	-0.00328557	-0.000898129	-0.00453873	0.00855127	0.0109136	-0.00109831	0.00464187	0.00985826	0.00910257	-0.00158224	-1.91385e-05	0.00386991	0.0311196	-0.00360707	-0.00161658	-0.00441527	-0.00390805	0.0750985	-0.00500616	0.0047511	0.00976872	-0.00512137	0.00414839	0.0129498	0.00688476	-0.00492094	0.0172834	0.0165975	-0.00507721	0.000747155	0.0154728	0.00498032	0.00189259	0.0122666	-0.00508469	-0.00467388	-0.00511532	-0.00242628	-0.00512665	-0.00502492	-0.00181435	-0.00512731	-0.00512818	0.00922419	0.00492022	0.0111453	0.0311196
InferredCov20	0.0338074	-0.00229426	-0.000476339	-0.00398823	-0.00512202	0.000194335	0.0108826	-0.00480593	-0.00417889	-0.00373932	0.010436	-0.00426864	-0.00186486	-0.00426926	-0.00209045	0.00804393	-0.00205147	-0.00302361	-0.00495765	0.0139087	-0.00479717	-0.00417247	-0.00096992	-0.00510101	-0.00407551	-0.00371368	-0.00438897	-0.00464038	-0.00357202	-0.00326202	0.00658296	-0.00388048	0.000999819	-0.00424615	-0.00139257	-0.00372043	-0.00470329	-0.000437806	-0.00459873	-0.00508418	-0.00467636	-0.0049187	-0.00274688	-0.00475624	0.00439739	-0.00224943	0.0168939	-0.00296305	-0.00209044
InferredCov21	-0.00380373	0.109676	-0.00380213	-0.00386894	-0.00352807	0.0128841	0.0174892	-0.00278427	-0.00499175	0.00713353	0.0134775	-0.00450901	0.00305875	-0.00451817	0.0147183	-0.00336271	-0.00220146	-0.00386264	-0.00179067	0.0341792	-0.0050991	-0.00501545	-0.00257941	-0.00510592	0.00184985	0.00108094	-0.00331566	-0.00502087	0.00950483	0.00972878	0.020224	-0.00451011	0.00361644	0.00114727	-0.000307962	-0.00488684	-0.00488778	-0.000198504	-0.0049227	-0.00374836	-0.00510773	-0.00500163	-0.00441796	-0.0051244	0.00205973	-0.00189237	-0.00145265	0.00756146	0.0147183
InferredCov22	-0.00449364	0.00897933	-0.00130184	0.0110631	-0.00318499	-0.00503454	-0.00479408	0.0141528	-0.00371867	-0.00499113	-0.00512671	-0.0042886	0.0620748	-0.00084057	0.00548781	-0.00491395	-0.000506228	-0.00468535	0.00641588	0.000135434	0.00303892	-0.00367134	-0.00440726	0.00301315	0.0182871	0.00796908	-0.00299414	0.00316113	-0.00247928	-0.0051236	0.0097559	-0.00384153	0.00324494	-0.00456756	-0.00231208	-0.00310939	0.00199975	0.0102328	0.00213418	0.00382759	0.00213643	-0.000290027	-0.0044599	0.00197925	-0.0038221	-0.00508442	-0.00502655	0.00109976	0.0054878
InferredCov23	-0.00487049	0.00404026	0.0110974	-0.00236539	-0.00485949	0.0453784	0.0038843	0.00675782	0.00502224	0.00523879	0.00600477	0.000538016	0.00342601	-0.00451755	-0.00140161	-0.000170306	0.000168887	-0.00156752	-0.00503242	-0.00102388	-0.0046897	0.00489474	0.0108208	-0.00499367	-0.00107352	-0.00139359	-0.00499433	-0.00467417	-9.85602e-05	0.00289279	-0.00489599	-0.000724977	0.00131595	0.00643128	-0.00111143	0.00322425	-0.00463556	-0.00378934	-0.00465991	-0.00457602	-0.00477187	-0.00406695	-8.91107e-05	-0.00467849	-0.00119692	0.0152413	0.00628193	0.0100622	-0.0014016
InferredCov24	-0.0052356	0.00283967	-0.00337846	-0.000670632	-0.00296381	0.0135122	-0.00261717	0.0128226	0.025674	0.00879073	-0.00412915	0.00143811	0.00903259	0.0137889	0.00888498	-0.00320234	-0.0018524	-0.00251773	0.00509642	-0.00394345	0.00922753	0.0262347	0.0337873	0.00858303	0.0549343	-0.00214576	0.00357551	0.00897268	0.00836231	0.0116744	-0.00308431	-0.00123924	0.00823939	0.00135881	0.00294134	-6.54105e-05	0.0077615	0.0327248	0.00793214	0.00891982	0.00844308	4.66234e-05	-0.00147601	0.00875527	-0.00367371	0.0222483	-0.00478216	-0.00502258	0.00888497
InferredCov25	0.00527954	0.0202717	0.0183922	-0.00428792	-0.0047305	0.0220215	-0.00380036	0.0155569	0.0114872	-0.00475235	-0.00248726	-0.000766583	-0.0042486	0.00165294	0.0287165	-0.0044229	-0.00503488	0.0173815	0.00271149	0.0294402	0.00374579	0.0115601	0.00495864	0.00418504	7.9516e-05	-0.00458419	-0.00383946	0.00374714	-0.00407496	-0.00361823	-0.00220153	-0.00234689	0.0269764	0.000802629	-0.00407603	0.0117278	0.00394339	0.018425	0.00344264	0.00735423	0.00288805	0.000379167	0.0174157	0.00274964	-5.4918e-06	0.00113245	0.00179671	-0.00511855	0.0287165
InferredCov26	-0.00464578	-0.00328772	0.00977262	-0.00468395	0.00141264	-0.00283889	0.00658272	0.0173823	-0.00397718	0.00732299	0.00379922	-0.00506585	-0.00189058	0.0239679	0.0172667	-0.00227963	0.0151529	-0.00157372	0.0370823	-0.00418213	0.0274485	-0.00395603	-0.004521	0.0278013	0.00165218	-0.00355977	0.0232636	0.0265966	0.00415453	0.0134659	-0.00505443	-0.00495969	0.0202098	-0.002891	0.0215764	-0.00476583	0.027275	0.0120341	0.026578	0.0332954	0.0280231	0.0253515	-0.00250821	0.0283479	-0.00510639	0.00306747	-0.000629617	0.00734589	0.0172667
InferredCov27	-0.00486227	0.000156112	-0.00349879	-0.00432799	-0.00072644	-0.0051199	-0.005124	0.000262339	-0.0048743	-0.00421038	-0.00512047	-0.0051282	-0.00474275	0.00515023	0.00227219	0.019181	-0.00352279	0.0137478	0.000574569	-0.00221454	-0.000510185	-0.00490486	-0.00377097	-0.000491089	0.0119277	-0.00401	0.00512028	-0.000485991	-0.00481899	-0.00512698	0.00587581	-0.00512366	0.000537312	-0.00512682	-0.00306383	0.0157126	-0.000342479	0.00597091	-8.05427e-05	0.00122804	0.000449103	-0.000771767	0.0169627	8.92438e-05	0.00286746	-0.00507544	-0.00378867	0.00688712	0.00227219
InferredCov28	-0.00340585	-0.0029546	0.00902491	-0.0024589	-0.0051138	-0.00467168	-0.00204772	0.0164195	0.0167105	-0.00168711	-0.00447385	0.00137605	-0.00397406	-0.00309524	0.0032933	-0.000607656	0.00497549	0.00405641	-0.00299675	-0.00244564	0.00694167	0.0162954	0.0014609	0.00631195	-0.00366337	0.0155256	0.000330705	0.00790245	-0.000428475	-0.00233186	0.00587722	-0.00081107	0.000618415	0.000972858	0.00557869	-0.00447828	0.00783781	-0.00512688	0.00775059	-0.00148072	0.00644239	0.00955011	0.00094915	0.00649152	-0.00411454	0.0109676	-0.00480874	0.00953931	0.00329331
InferredCov29	-0.00290757	-0.0047594	-0.00470684	-0.00225485	-0.0036046	-0.00504374	0.00457195	0.0232275	0.032966	0.00487425	0.0114569	0.00463444	0.00041271	0.0253409	0.0635479	-0.00486735	-0.000169091	-0.00353473	0.0127915	0.0265936	0.033624	0.032856	0.0561021	0.0366669	0.0248829	0.00204286	0.0224323	0.0329959	0.00191878	-0.00191575	-0.00120714	0.00104757	0.0655428	0.0133046	0.0079028	-0.00363663	0.0345318	0.0498054	0.0348343	0.0162826	0.0333379	0.0230075	-0.00351535	0.0334719	-0.00507321	0.0414256	0.0144922	-0.00465743	0.0635478
InferredCov30	-0.0044383	0.0145718	0.0138462	-0.00376336	-0.00438471	0.0164176	-0.00347148	0.0283929	-0.00405771	0.0156078	-0.00280188	-0.00511033	0.0179229	0.00695463	0.0374954	0.0042964	0.00877642	-0.0049868	0.0132072	0.00941293	0.0273658	-0.00411528	0.00278643	0.0281839	0.0120285	0.00298248	0.00627624	0.0277085	0.00829014	0.00184482	0.0149012	-0.00504865	0.0334315	-0.00479805	0.00849113	-0.00457991	0.0270682	0.0228537	0.0260379	0.0147264	0.0272057	0.0281515	-0.00476561	0.0274969	-0.00465357	-0.00322363	-0.00501546	-0.00174548	0.0374954
[truncated: 110 more columns]

## Sheet: Artery_Coronary
	SMCENTER	SMNABTCHT	SMATSSCR	SMRIN	SMTSISCH	SMTSPAX	SME2MPRT	SMCHMPRS	SMNTRART	SMNUMGPS	SMMAPRT	SMEXNCRT	SM550NRM	SMGNSDTC	SMUNMPRT	SM350NRM	SMMNCPB	SME1MMRT	SMSFLGTH	SMESTLBS	SMMPPD	SMNTERRT	SMRRNANM	SMRDTTL	SMVQCFL	SMMNCV	SMTRSCPT	SMMPPDPR	SMCGLGTH	SMGAPPCT	SMUNPDRD	SMNTRNRT	SMMPUNRT	SMEXPEFF	SMMPPDUN	SME2MMRT	SME2ANTI	SMALTALG	SME2SNSE	SMMFLGTH	SME1ANTI	SMSPLTRD	SMBSMMRT	SME1SNSE	SME1PCTS	SMRRNART	SME1MPRT	SMNUM5CD	SMDPMPRT
InferredCov1	0.176393	0.0159262	0.0448238	0.220604	0.502279	-0.00830157	0.0243628	-0.00491803	0.24327	-0.00295022	0.0384285	0.752334	0.0154098	0.1308	-0.008401	0.177457	0.0874402	-0.00675024	0.0569598	-0.00215949	0.000732262	0.243988	-0.005126	-0.000744871	-0.00810551	0.0404689	0.0577034	0.00160568	0.0126789	0.0323459	0.00492224	0.734792	-0.00588078	0.689146	0.0138019	-0.000898749	0.00133268	-0.00379534	0.00153626	0.0438644	0.000803771	0.0473695	-0.008519	0.000553574	-0.00673877	0.00940522	0.0353532	-0.00765237	-0.008401
InferredCov2	-0.00867269	0.0336068	-0.00670487	0.0260842	-0.00803948	-0.00466148	0.00129831	-0.00769585	-0.00277104	-0.00806089	0.00238663	0.00521246	0.026525	0.146526	-0.00775993	0.10376	0.0103677	-0.00435518	-0.00414703	0.00613218	7.22536e-05	-0.00197417	-0.0041841	-0.000715736	-0.00693998	0.119915	0.216616	0.000497023	-0.00856187	-0.00858076	-0.00859853	0.00459806	-0.00645374	0.0121258	0.0046038	-0.00858192	-0.00180316	-0.00663977	-0.00183726	-0.0071563	-0.00189492	0.0211371	-0.0057353	-0.00261292	0.106648	0.0184423	0.00222648	-0.00808718	-0.00775993
InferredCov3	0.0214223	0.0213518	-0.00666519	0.00190861	0.0323062	0.00308493	0.0103316	0.0010696	-0.00650725	-0.000227618	0.0120493	0.0469806	0.0247309	0.0350815	-0.00694021	-0.00294163	0.00866567	-0.00362319	0.0242542	-0.00491448	0.0117112	-0.00626426	-0.00330731	0.0135954	-0.00238181	0.124541	0.0852294	0.0107232	0.000777927	-0.0059461	-0.00172267	0.0519296	-0.00450927	0.0118551	0.0149378	0.0133369	0.0110808	0.00453705	0.0112499	0.0166481	0.0130029	0.0132603	0.00120615	0.0127382	-0.00474315	-0.00810683	0.0023195	0.0294792	-0.00694021
InferredCov4	0.122871	0.00444014	0.00585044	-0.00857809	0.0676309	-0.00770862	-0.00640637	-0.00125517	0.0236644	-0.00239594	-0.00645665	0.00677027	0.00541607	0.0014213	-0.00735167	0.00123379	-0.00330542	-0.00654608	-0.00364221	-0.00367603	-0.00470727	0.022506	-0.00658888	-0.00451982	-0.00731534	0.00702381	-0.00213249	-0.00470034	-0.00788713	-0.00804812	0.00094214	0.0166671	-0.0068108	-0.00133501	-0.00734452	0.00390355	-0.00612153	-0.00861688	-0.00619134	-0.00728176	-0.00601403	-0.00162507	-0.00404319	-0.0058588	-0.00123983	-0.00845704	-0.00862016	-0.00737421	-0.00735167
InferredCov5	0.000650034	0.205504	-0.00809555	-0.00834472	0.0656727	0.0269978	0.0163909	-0.00808478	0.0804471	0.0190427	0.0128782	-0.000139689	-0.00274554	-0.00712268	-0.00298196	0.00405508	-0.00592476	0.00954583	-0.00251712	0.00425497	-0.00815504	0.0826563	-0.00789406	-0.00787186	0.0943332	0.00278652	0.00298162	-0.00830864	0.032118	0.0287474	-0.00581931	-0.0055474	-0.00703664	-0.00835832	-0.0051224	-0.00374753	-0.00840207	-0.00790938	-0.00837967	-0.00405088	-0.00820833	-0.00422735	-0.00128661	-0.00814215	0.0129813	-0.00627083	-0.00112879	0.0299687	-0.00298195
InferredCov6	0.0011886	0.0660203	-0.00112833	0.0174185	-0.00576985	-0.0021691	-0.000556061	-0.00420761	0.0336628	-0.0084992	0.00230361	0.0417094	0.0251744	-0.00611979	0.0078614	0.00131987	0.00365467	0.00392835	-0.0073695	-0.00763014	-0.000615269	0.034354	-0.00845596	0.000397953	-0.00861617	-0.00565662	0.00316072	-0.0008296	-0.00859466	-0.00769667	-0.00579498	0.0357499	0.00817095	0.01431	-0.00469416	0.0109822	-0.000669177	-0.00470069	-0.000780064	-0.00766798	0.000138509	0.0126694	0.00812281	-0.00028323	0.0248207	-0.00665102	0.000978323	-0.00719707	0.00786142
InferredCov7	-0.00771561	0.0484518	0.00641968	0.0787243	-0.00256604	-0.0085598	-0.00859245	-0.00281327	-0.00600199	0.0177046	-0.00738449	0.0334935	0.0305719	0.0260383	0.103629	0.0443622	-0.00849731	0.00322398	-0.00188667	0.0934232	-0.00845037	-0.00565279	0.105788	-0.00847433	-0.00698261	0.164274	0.0483837	-0.00838796	0.0577896	0.0554632	-0.00675795	0.043079	0.0925547	0.0174931	9.61789e-05	-0.00720004	-0.00859118	0.0139281	-0.00858261	-0.0019505	-0.00862031	-0.00845416	-0.0030004	-0.00861223	0.0491835	0.173761	-0.00387137	0.00803417	0.103629
InferredCov8	0.0233221	0.00697227	-0.0048843	-0.00794899	0.0050813	0.0111658	-0.00862044	0.0522633	0.00194431	0.0124888	-0.00754049	-0.00056107	-0.00831027	0.00358174	-0.00697494	-0.00139065	0.0250152	-0.00451721	0.0243342	0.00625857	0.0203957	0.00143406	0.0165077	0.0209611	-0.00775802	-0.00201165	0.00933754	0.0208528	0.0102448	0.00372435	0.00423532	0.00372818	-0.00701074	-0.00457416	0.0197077	-0.00621046	0.020509	0.0126407	0.0208425	0.0215125	0.0208019	0.0209756	-0.00474069	0.0201528	0.00859926	-0.0033507	-0.00673926	-0.000174022	-0.00697493
InferredCov9	-0.00586083	-0.00389436	-0.00760467	-0.00668094	-0.0075292	-0.00522017	0.0110584	-0.00855739	-0.00845558	-0.00475491	0.0187048	0.000457398	0.0130546	-0.00245186	0.00221879	-0.00782339	-0.00728117	-0.00220253	-0.00389568	-0.00675921	-0.0077169	-0.00845902	-0.00691774	-0.00811339	-0.00375869	0.00173848	-0.00229169	-0.00756353	0.00768979	0.0036083	0.00822629	0.0014312	0.00640874	0.0137682	-0.00804278	-0.00724214	-0.00766918	-0.00794999	-0.00776443	-0.00452246	-0.00784422	-0.00839094	-0.00634954	-0.00775303	-0.00515231	-0.00764624	0.0509284	0.00631966	0.00221877
InferredCov10	0.0314587	0.0192564	-0.0025048	-0.00792972	-0.00324195	0.024039	0.0461262	-0.00771026	8.21166e-05	0.0219556	0.0427697	-0.00815497	0.0059392	-0.00605577	0.000703046	0.0109463	-0.00479146	-0.00539205	0.00492369	0.0140513	-0.00848349	0.000266254	-0.00860914	-0.00861828	0.0225167	0.0122816	-0.00593057	-0.00832463	0.00544388	-0.00272488	-0.0077221	-0.00852843	0.00750903	0.00270715	-0.00366425	-0.00230766	-0.00840242	-0.00468169	-0.0084047	-0.00136432	-0.00856241	-0.00831414	-0.00824569	-0.00859027	0.0100144	-0.00848864	0.0306635	0.0182049	0.000703043
InferredCov11	-0.00803485	0.00621952	0.0294008	-0.00712187	-0.00847672	-0.00814266	0.00323328	-0.00693452	-0.00840918	-0.00790592	0.00190728	-0.00792378	0.0125343	-0.00685077	-0.00823333	-0.0079862	-0.00854417	-0.00138643	-0.00830466	-0.00591615	-0.00857426	-0.00838724	-0.00540228	-0.00850836	0.00971125	-0.00656625	-0.00858992	-0.00860009	-0.008387	-0.00857395	-0.00857387	-0.00769631	-0.00744357	-0.00828864	-0.00861286	0.0362504	-0.00858352	-0.00596529	-0.00858572	-0.00847121	-0.00852052	-0.00786278	0.00894225	-0.00850766	-0.00851539	-0.00473124	-0.00197735	0.00508405	-0.00823333
InferredCov12	0.00340756	-0.00782329	0.0242951	0.000721781	-0.00813794	0.000287058	-0.00499752	0.0271998	-0.000817598	0.0326704	-0.00717741	-0.00827717	-0.00862068	0.0389917	-0.00843878	-0.00619813	0.0260642	-0.00349535	0.00681988	0.0305874	0.0223858	-0.000738479	-0.00786551	0.0227465	0.00877858	-0.00812175	0.0310071	0.0218804	0.00992033	0.00485222	-0.001047	-0.0075532	-0.00860532	-0.00861365	0.0327203	0.00106251	0.0213507	0.0204625	0.0212434	0.0118117	0.0222003	0.0244299	-0.000620469	0.0220168	-0.00799417	0.00128118	-0.00787691	0.0681915	-0.00843878
InferredCov13	-0.00874737	-0.00473117	-0.00861987	-0.00256237	-0.0085722	-0.00846396	-0.00761242	-0.00359234	-0.00605124	0.0175482	-0.00737678	-0.00861506	0.0369627	-0.00163915	-0.00791784	-0.00846843	-0.00109088	0.00439241	0.0327406	0.00127966	-0.00635458	-0.00607055	-0.0049491	-0.00615879	0.00472818	-0.00722227	-0.00451356	-0.00642104	-0.00619008	-0.00550578	-0.00762973	-0.00852284	-0.00831255	-0.00853322	0.000394867	-0.00741443	-0.0066439	0.0221999	-0.00651005	0.0289085	-0.00633933	-0.00765897	0.0015955	-0.00644537	-0.00814124	-0.00636872	-0.00799869	-0.00293343	-0.00791784
InferredCov14	0.00960125	-0.00397655	-0.00860533	-0.00769601	-0.00861442	-0.00540614	-0.00762058	0.00250685	-0.00861866	-0.000933601	-0.00815039	-0.00727242	-0.00709978	-0.00861373	-0.0086114	-0.00555881	0.00294096	-0.00213643	0.0161942	0.0100244	-0.00204722	-0.0086206	-0.00790543	-0.00232221	0.00906539	-0.00741821	-0.00654864	-0.00185458	0.00129307	-0.00259823	-0.00773093	-0.00708801	-0.00861931	-0.00811404	0.0026136	0.00434466	-0.000852323	0.00986955	-0.000769195	0.0136303	-0.000966037	-0.0026375	0.00118845	-0.00121056	-0.00509413	-0.00861224	-0.00846024	0.0242632	-0.0086114
InferredCov15	-0.00724238	0.0485574	-0.00391992	-0.00106753	0.00960222	-0.00152335	-0.00451472	-0.0085902	0.0364435	-0.0009351	-0.000656634	-0.00861119	0.0215947	-0.00789497	0.0174396	-0.00206378	-0.00401156	-0.00384207	-0.00855412	0.053673	-0.00841448	0.0367455	0.00725218	-0.00850336	0.00910821	0.0332698	-0.0084155	-0.00842275	-0.00445365	-0.00423771	-0.00628235	-0.00786583	0.0186233	-0.00705826	-0.00554072	0.0289738	-0.00831781	-0.00634039	-0.00840349	-0.00740582	-0.00831431	-0.00585471	0.00472074	-0.00829675	-0.00855685	0.0178233	0.0122911	0.00611655	0.0174396
[truncated: 99 more columns]

## Sheet: Artery_Tibial
	SMCENTER	SMNABTCHT	SMATSSCR	SMRIN	SMTSISCH	SMTSPAX	SME2MPRT	SMCHMPRS	SMNTRART	SMNUMGPS	SMMAPRT	SMEXNCRT	SM550NRM	SMGNSDTC	SMUNMPRT	SM350NRM	SMMNCPB	SME1MMRT	SMSFLGTH	SMESTLBS	SMMPPD	SMNTERRT	SMRRNANM	SMRDTTL	SMVQCFL	SMMNCV	SMTRSCPT	SMMPPDPR	SMCGLGTH	SMGAPPCT	SMUNPDRD	SMNTRNRT	SMMPUNRT	SMEXPEFF	SMMPPDUN	SME2MMRT	SME2ANTI	SMALTALG	SME2SNSE	SMMFLGTH	SME1ANTI	SMSPLTRD	SMBSMMRT	SME1SNSE	SME1PCTS	SMRRNART	SME1MPRT	SMNUM5CD	SMDPMPRT
InferredCov1	0.0256109	0.0642959	0.00474178	0.0266927	-0.00349805	-0.00347239	0.00165569	0.000758887	0.00670162	-0.00349057	0.000836204	0.0615437	0.0429927	0.00231474	0.0751366	0.00371593	-0.00187262	0.00539206	0.00972714	0.0167627	0.0337488	0.00644597	-0.00353238	0.0609646	0.0414969	0.0441753	0.0368342	0.0297879	-0.00353323	-0.00243939	0.0100235	0.060458	0.0471767	0.00934757	-0.00160165	0.0251575	0.0301165	-0.0023076	0.0328423	0.0184629	0.0381546	0.00894671	0.00151628	0.0367404	-0.000593664	-0.0026593	-0.00050636	-0.00177684	0.0751366
InferredCov2	0.018552	0.22928	0.00347072	0.00373767	-0.00335781	0.0239605	0.0655989	-0.00322524	0.0328706	0.008445	0.0669744	0.542829	0.0191615	0.0906638	-0.0023295	0.0523679	0.0665209	-0.00295736	-0.00279713	-0.00353341	-0.00349848	0.0334032	-0.000612841	0.0167924	0.0175214	0.0252277	0.0697578	-0.00350711	0.0189436	0.034473	-0.00314548	0.595901	0.0494558	0.153196	0.000154766	0.0321933	-0.00327744	-0.000214011	-0.00295434	-0.00353131	-0.00222559	0.0278349	0.0141157	-0.00282542	0.11088	0.00247407	0.0685947	-0.00251168	-0.0023295
InferredCov3	0.0705828	0.0178496	0.0111871	0.000682341	0.218715	0.00134433	0.0140501	-0.00271175	-0.00282791	0.041437	0.012736	0.0606559	0.0130654	0.0909232	-0.000832343	0.0204371	-0.00297845	-0.00353356	-0.00200807	0.0253781	0.00418368	-0.00279129	0.00260647	-0.00225023	-0.0034022	0.100546	0.095841	0.00549012	0.0610684	0.0767398	0.00341869	0.087944	0.0150487	0.0016727	0.0133712	0.0251922	0.00492384	0.00150987	0.00400172	-0.00114732	0.00275912	-0.00129986	0.0140921	0.00294781	0.00427331	0.00208063	0.0120708	0.0597942	-0.000832347
InferredCov4	-0.00301706	0.0115173	0.00169079	0.00206139	-0.00352843	-0.00343603	-0.0022508	0.0696456	0.00034734	-0.00192126	-0.00182985	0.0120192	-0.00242329	0.0639374	0.0402991	-0.00337446	-0.00247735	-0.0033374	0.0134118	0.0229452	0.0100303	0.000330636	-0.00333348	0.0107969	0.000894398	-0.00349563	0.075269	0.00942523	-0.00133339	-0.00242142	-0.00353327	0.0249335	0.00653757	0.000309832	-0.00338755	-0.00129515	0.00766018	0.0199244	0.00819703	0.011586	0.00857997	0.00841879	-0.00137467	0.00950499	0.0299018	-0.00350631	-0.00133448	-0.00347438	0.0402991
InferredCov5	-0.0034923	-0.00368451	-0.00290093	0.0249207	-0.00353272	-0.00312839	-0.000563117	0.000664205	0.00588983	0.0289171	-0.00202723	0.00623407	0.0163841	0.00205658	0.120286	0.000405853	0.00974174	0.0529479	0.000672152	0.0601195	0.0123761	0.00601621	-0.000432757	0.0253075	-0.00328289	-0.00295624	0.00462971	0.00957057	0.0283783	0.0193599	-0.00282163	0.00204186	0.0568711	-0.00305825	0.00265893	0.102482	0.0109044	-0.00280577	0.012657	0.00440293	0.0167408	0.0162398	0.00728592	0.0164765	-0.0033579	0.0055261	-0.00299317	0.061929	0.120286
InferredCov6	0.089656	0.00806587	0.0183485	0.00637499	0.118001	-0.00335585	0.00922999	-0.00332978	-0.0035063	0.0188203	0.0106948	0.00880206	0.00420677	0.00171757	0.000399801	0.0100608	-0.0032613	-0.00315183	-0.0022664	-0.00248416	0.000899668	-0.00352388	-0.00242022	-0.00353227	0.00192635	0.000326112	-0.00156529	0.000860516	0.0265615	0.0134261	-0.00253801	0.0133661	-0.000811628	0.00479425	-0.00182522	-0.00215235	0.000730679	-0.00351185	0.000600093	-8.93904e-05	0.000482578	-0.00293449	-0.0032449	0.00079161	0.00514201	-0.00265002	0.0119804	0.0100748	0.000399803
InferredCov7	0.00472342	0.162757	0.00937298	0.213559	0.00392262	0.0388512	0.0912491	0.0193659	0.00167264	0.026692	0.0938791	0.0201819	0.00189903	0.0413884	0.0315453	0.0505023	0.00251809	-0.00297967	0.0195803	-0.00177844	0.0355115	0.00142554	-0.00340329	0.000954827	0.00862029	-0.00311927	0.0251668	0.0360911	0.0292691	0.0321572	0.0010187	0.0390759	0.0105357	0.068157	0.0106675	0.0168186	0.0428595	-0.000243093	0.0407928	0.0233049	0.0361232	0.0086316	0.00456588	0.0409291	0.235461	-0.00337717	0.0945541	0.0144171	0.0315453
InferredCov8	0.0461097	0.0128204	-0.00203862	0.00130292	0.0110652	0.00772227	0.0220788	0.00928252	-0.0027317	-0.00181392	0.0226183	0.00337969	0.00589511	-0.000902018	-0.0034714	-0.00353214	-0.000583406	-0.00234775	-0.00336412	3.93582e-05	-0.00157659	-0.00281281	-0.00346124	-0.00260045	0.00320743	-0.0027917	0.00278932	-0.00137194	-0.000919923	0.00137908	-0.00285564	0.00794974	0.0117805	0.0249129	0.0010213	0.00117942	-0.00143136	0.000990391	-0.00160013	-0.00351708	-0.00205299	0.00051095	0.00180239	-0.0019864	0.00452995	-0.0033425	0.0228146	0.00305684	-0.0034714
InferredCov9	0.0192201	0.0490012	-0.00305927	-0.00230386	0.0481706	0.00733616	-0.00302524	0.0030271	0.00269321	-0.00295111	-0.00324072	0.0171579	0.00477648	0.00446625	0.00347878	-0.00329694	0.0114706	-0.00259308	0.00263282	0.0116725	-0.0025934	0.00286846	-0.00327505	-0.00239453	-0.000543271	-0.00135043	-0.00136612	-0.00235287	-0.00353112	-0.00350225	0.00368738	0.0143758	0.000616883	-0.00130695	0.00268106	0.0154732	-0.00257694	-0.00340736	-0.00263191	-8.83519e-05	-0.00291134	0.00213988	0.0125987	-0.00281881	0.00120659	-0.00348294	-0.00332057	-0.000418437	0.00347878
InferredCov10	0.0271682	0.0519737	-0.00322531	-0.00105575	-0.0032298	0.000767042	0.00721921	-0.00270872	0.0180413	-0.00209904	0.00718288	0.0171693	0.00255944	-0.00338836	0.00665294	0.0151285	-0.00341238	-0.00159201	0.00672454	0.00169173	0.00162808	0.0176948	0.0157111	-0.00277562	-0.00350026	0.0219966	-0.00346034	0.0016405	-0.000444227	-0.00232484	-0.00149055	0.00780166	-0.00333693	0.0119581	-0.00330487	-0.00352923	0.00255433	0.0106215	0.00268032	0.00700882	0.00186012	-0.00245946	-0.00282703	0.00227183	0.0182952	0.0184726	0.00743524	-0.00317947	0.00665294
InferredCov11	-0.000344203	0.0760908	-0.00323329	0.0393391	0.0150712	-0.003355	0.0280561	0.000803694	-0.00279666	0.0207712	0.0267565	0.00380748	-0.000908613	0.00618438	-0.00353291	0.0126137	0.00590774	0.000678362	0.000412793	-0.00246685	0.00596144	-0.00286045	-0.00278671	-0.00277272	0.0125389	-0.00350764	0.000798687	0.00733808	0.0104688	0.0142867	-0.00288397	0.00847987	0.0146008	0.0185596	0.0103892	0.0153179	0.00799437	-0.0027137	0.00721177	0.00452848	0.00514827	-0.00140725	0.0181534	0.00603073	0.0431822	-0.00296228	0.0257979	0.00969775	-0.00353291
InferredCov12	0.000708936	0.00292941	0.00207591	-0.00312173	-0.00302102	0.00644305	0.000671083	0.00541488	-0.00239098	0.000890607	0.000520887	-0.00153493	-0.00235568	0.00394126	0.00172648	-0.00274778	0.000774528	0.00214994	-0.000355803	-0.00298644	0.000280386	-0.00239712	0.0018549	-0.00112813	-0.00349613	0.000887916	0.00247557	0.000596592	0.00219308	0.00276091	-0.003524	-0.0021008	-0.0034239	0.000971124	-0.0011005	0.0071304	0.000950756	-0.00323812	0.000824425	2.41107e-05	0.000548776	0.00154843	0.0124056	0.000739919	0.00280672	0.00423003	0.000385262	-0.00242142	0.00172648
InferredCov13	0.00375639	0.151943	0.0155278	0.00175815	0.00440336	0.00459414	0.146158	0.0118459	0.0066654	0.181464	0.144	-0.00311298	0.104126	0.0652016	0.0468534	0.0248026	0.151048	0.00225328	0.0198487	0.250606	0.0442533	0.00692203	-0.00245825	-8.31817e-06	0.0282341	0.131174	0.100616	0.0500653	0.142853	0.137837	0.00454272	-0.00324115	0.195915	0.131143	0.160368	0.0688907	0.0534806	-0.00231421	0.0511433	0.0196622	0.0449215	0.0737132	0.0626944	0.0453536	0.0308752	-0.00159371	0.143692	0.212495	0.0468534
InferredCov14	0.00621546	0.074315	0.00312913	4.63711e-05	0.00291494	-0.00257137	0.084226	-0.000224116	-0.0035093	0.0392082	0.0861206	-0.00320378	0.0125508	0.0156746	0.00121265	-0.00221582	0.0232384	0.0107343	-0.00351954	0.0289189	0.00688905	-0.00350888	0.000249507	-0.00233989	0.0037508	0.0514696	0.0288221	0.00815412	0.0354972	0.0405764	0.00869838	-0.00300926	0.0782859	0.0784107	0.029834	0.0271066	0.00932352	-0.00309578	0.00829089	-0.00258078	0.00604664	0.00551884	-0.000461591	0.00705476	0.0663545	0.00359588	0.0849851	0.0394579	0.00121264
InferredCov15	0.00372595	0.0718866	0.0157627	-0.00343848	0.00243014	0.0125594	0.0083116	0.0107737	0.00640319	0.00827422	0.0083718	-0.00322749	0.00735103	0.0233891	0.0365848	0.0300119	0.00428179	-0.00133944	0.0175779	0.0126282	0.0295582	0.00670883	0.00365704	0.0202106	-0.00333408	-0.00290664	0.0101777	0.0301183	0.0125588	0.0121283	-0.00352437	-0.00313184	-0.00160141	0.00612617	0.00969097	-0.00186262	0.0268922	0.00435549	0.026844	0.0261998	0.0252828	0.0149813	7.81304e-05	0.0255399	0.0061528	0.00375278	0.00840658	0.00124319	0.0365848
InferredCov16	0.00874024	0.000556317	-0.00352026	-0.000910126	0.0141997	0.015905	-0.00353225	-0.000359942	-0.00324725	-0.00346782	-0.00349556	0.00400665	-0.00214967	-0.00320178	0.0083727	-0.00247317	0.000946755	-0.00309415	-0.0034949	0.0118312	-0.00353197	-0.00325596	-0.00338527	-0.00337145	-0.00243777	-0.00322092	-0.00323632	-0.00353018	-0.0035206	-0.00320933	0.00252326	0.00787549	0.00160615	-0.00300861	0.000851153	-0.00207739	-0.00351929	-0.00251143	-0.00352463	-0.0034521	-0.00353224	-0.00324112	-0.00157659	-0.00352622	-0.00104928	-0.003382	-0.0034143	-0.00238329	0.0083727
InferredCov17	0.0425792	-0.00510208	-0.00316269	-0.0012295	0.0538254	-0.00271782	-0.00205458	-0.00206764	0.00820543	-0.00344064	-0.00208875	-0.00286169	-0.00299622	-0.00217299	-0.00172177	-0.00341886	-0.00303874	-0.00138537	0.00351226	-0.00180663	-0.000386967	0.00814319	0.00435116	0.00374293	-0.00277315	-0.00339848	-0.00279489	-0.000859109	-0.00127393	-0.00141835	-0.00353356	-0.0033422	-0.000802287	-0.0025722	-0.00305984	0.00118278	-0.000322949	-0.002487	-3.57321e-05	0.00226906	0.000545182	0.000995692	-0.00299517	0.000338203	-0.00138245	0.00706125	-0.0021625	-0.000531462	-0.00172177
InferredCov18	-0.000482747	0.00331577	-0.000786421	0.0116285	0.00188089	-0.00225635	0.0213966	0.0136452	-0.0019318	0.032134	0.020444	-0.0032474	0.0342369	0.0140705	-0.00280436	-0.00165239	0.0177885	-0.00257327	0.00682882	0.00707701	0.0128289	-0.00188526	-0.00303419	0.00164441	-0.0021728	0.0519251	0.0153944	0.01322	0.034306	0.0264456	-0.00325378	-0.00226512	0.0154683	0.016535	0.0244395	0.00790232	0.0154767	-0.00316903	0.0150966	0.00601233	0.0132949	0.0179921	0.0067611	0.0129917	-0.00271071	-0.0032646	0.0194191	0.0377404	-0.00280437
InferredCov19	-0.00156137	0.0239921	-0.00326063	0.00998671	0.00213601	-0.00299271	0.0352495	0.00192809	0.00164672	0.0513347	0.0348605	-0.00119124	0.0138895	0.021124	0.00388765	-0.00217391	0.0337805	0.00286112	0.00796886	0.0298666	0.00874392	0.00157927	0.00465271	-0.00265255	0.0202365	0.0274518	0.02982	0.0105732	0.0436162	0.0460332	-0.00338338	0.00364863	0.0405113	0.0338304	0.0375155	0.0259225	0.0110919	0.0046243	0.00938668	0.00742605	0.00791799	0.0149847	0.0302102	0.00831671	0.0188269	0.00571941	0.0341086	0.0667149	0.00388765
InferredCov20	0.00329504	0.0364112	0.0172984	-0.00353181	-0.00160247	-0.00196289	-0.0026146	0.0227047	0.00226046	-0.00271325	-0.0030526	-0.00319464	0.000874954	0.000166959	0.0836603	-0.00029649	-0.00267849	-0.00167757	0.0122042	0.0793389	0.0160992	0.00232044	0.000565507	0.0172585	0.0101528	-0.00112738	-0.00052969	0.0166704	-0.00100588	-0.00115094	-0.00352707	-0.00344353	0.0286231	-0.00319543	-0.00304169	0.00539082	0.0162506	-0.00203735	0.016009	0.0188342	0.0139836	0.0122713	0.00613931	0.0137629	-0.00350507	-0.0011084	-0.00335404	0.00341617	0.0836603
InferredCov21	0.00238338	-0.0035934	0.00213487	0.00360019	0.0036103	0.0140409	-0.00348567	0.000514525	0.00155868	0.00181071	-0.00353129	0.000649526	-0.00243502	-0.0020608	-0.00352861	-0.000751639	-0.00277498	-0.00268526	-0.00126995	0.00457037	-0.000712891	0.00164018	0.00131867	0.000622135	0.0217215	-0.00353158	-0.00345313	-0.00135741	0.00137678	0.000875754	0.00246011	-0.00144451	-0.00353335	-0.00326307	-0.00204547	-0.00326963	-0.00105031	0.00704197	-0.000786615	-0.00169089	-0.000216447	-0.00303818	-0.00234461	-0.000142183	-0.00248239	0.00207953	-0.00353088	-0.000867743	-0.00352861
InferredCov22	0.0197411	0.00539007	-0.00168187	-0.00267775	0.00847634	0.00319526	-0.00327072	0.0172717	-0.00304334	-0.00352922	-0.00310745	0.000275701	0.00151631	0.00474587	0.000456006	0.00136341	0.00954474	-0.000826885	0.0111635	-0.0033216	0.00825291	-0.0030412	-0.00301615	0.00904464	-0.00351966	0.00160071	0.00332846	0.00828002	-0.00351613	-0.00329341	-0.00317151	0.000328297	-0.00304608	-0.00245316	0.00701769	-0.00352994	0.00812425	-0.00308036	0.00872427	0.0137813	0.00977025	0.00621667	-0.00247531	0.00953424	-0.00339116	-0.00165155	-0.00286386	-0.00328417	0.000456009
InferredCov23	0.00259117	0.00900261	-0.0032132	-0.00346826	-0.000253715	-0.0031612	0.0149367	-0.000670059	-0.00352755	-0.00346615	0.0157443	-0.00332243	-0.00309654	-0.00236591	0.00823324	-0.00349695	-0.00263192	-0.00351812	-0.000752454	0.00133769	-0.002883	-0.00352717	-0.00333319	-0.00260115	0.00854377	0.0193304	-0.00191233	-0.00268637	-0.0021574	-0.00243868	-0.00352317	-0.00321954	-0.00200618	0.0149894	-0.00179561	0.00851762	-0.00275457	-0.00353143	-0.00277577	-0.00173874	-0.00281252	-0.00115516	0.00309367	-0.00265751	0.0181502	-0.00299359	0.0165166	-0.00288779	0.00823323
InferredCov24	-0.000780008	-0.00119176	-0.00352628	0.00164494	-0.00296761	0.00983845	-0.00351758	-0.00343429	0.0042382	0.000499036	-0.0035313	0.0077296	0.000650955	-0.00215841	0.0273218	-0.0019973	-0.00197773	0.0129074	0.00310856	0.0271553	8.8642e-05	0.00422574	-0.00236114	0.00187302	-0.00285015	0.00047848	-0.00320781	-4.7727e-05	0.00204065	0.00552845	-0.00272515	0.00397737	0.00896733	-0.00314505	0.000527627	-0.00339991	0.000111014	-0.00328582	0.000493106	0.00371218	0.00104073	0.00475879	0.00435883	0.00114136	-0.00193118	-0.000785346	-0.00353356	-0.00110667	0.0273218
InferredCov25	-0.00324518	-0.00348036	0.000473154	-0.00118675	0.00297438	0.0013885	0.00461483	0.0031858	-0.00223631	0.0162481	0.00423958	-0.00286833	-0.0029765	0.00198848	0.000267255	-0.00138217	0.0152473	0.00404693	0.00391672	0.0103645	0.00564597	-0.00228385	0.00226233	0.00165223	-0.00226342	0.00605733	0.00263669	0.00616746	0.014492	0.0102766	0.0008984	-0.00157808	0.00747481	0.00423305	0.0179172	0.00816495	0.00618958	0.0130153	0.00567233	0.00208328	0.00486406	0.00729794	-0.00275716	0.00474763	-0.00343481	0.000334083	0.00338687	0.0272138	0.000267255
InferredCov26	0.00465813	-0.00602517	-0.00331861	-0.00340035	-0.00321737	0.0108468	-0.00201026	0.00855257	-0.0030181	-0.00346503	-0.00219226	-0.00256797	-0.00186478	-0.00160312	-0.00195187	-0.00132115	0.0076008	-0.00283532	0.00920534	-0.00331743	0.00966795	-0.00301963	-0.00261333	0.0156489	0.00118313	-0.00272787	-0.00192463	0.00927612	-0.00352163	-0.00353279	-0.00291937	-0.00282448	0.000504808	-0.00280517	0.00446686	-0.00284006	0.00919674	0.00599502	0.00944836	0.0134625	0.0102627	0.0110824	-0.00204216	0.0102534	-0.00339212	-0.00344145	-0.00228362	-0.00343344	-0.00195187
InferredCov27	-0.00270289	0.0213797	-0.00306042	-0.00310281	-0.00228471	-0.00316932	0.0225319	0.029471	-0.00165237	0.0287014	0.0249315	-0.00275474	-0.00321014	0.0493539	0.00252166	0.0423399	0.0318255	-0.000407534	0.02228	0.00811049	0.037962	-0.00161091	0.00289003	0.018956	0.0107863	-0.00291735	0.0525022	0.0378602	0.0168181	0.0166595	-0.00339082	-0.00107122	0.00418623	0.0231154	0.0345684	2.9382e-05	0.0388948	0.0334204	0.0386382	0.0270224	0.0392689	0.0327081	0.00280396	0.0394485	0.00940165	0.00158972	0.0272253	0.0336922	0.00252166
InferredCov28	-0.00344135	0.000346446	-0.00336121	0.0195595	-0.00258531	-0.000299685	-0.00148119	-0.000553323	-0.00107326	0.00334724	-0.00173411	-0.000688558	-0.00204569	-0.00133082	-0.00123902	0.000636712	0.0019251	-0.00308424	0.00641835	-0.00338302	0.00409389	-0.00108865	-0.00316241	0.00398592	0.00210459	-0.000489703	-0.00120837	0.00426151	0.00625969	0.00597266	0.00342878	-0.00181774	-0.00353339	-0.000739704	0.00235347	0.00162183	0.0043824	-0.00343137	0.00464704	0.00440808	0.0041566	0.00521637	-0.00204435	0.00356334	-0.00214623	-0.002271	-0.00222267	0.00860344	-0.00123902
InferredCov29	0.00531131	0.00714891	-0.00317368	-0.00222738	0.00262653	0.0066765	-0.00199704	-0.00312675	0.00531415	-0.00196385	-0.00170543	0.0113611	0.00203455	-0.00284736	-0.00345989	-0.003243	0.00465129	-9.22868e-05	0.00704296	-8.58894e-05	-0.000322945	0.00524198	-5.44479e-05	-0.00205688	-0.00195099	0.0117571	-0.00178678	-0.000324136	-0.00352214	-0.0034813	0.00622661	0.00699569	-0.00188717	0.000792782	0.00148463	-0.0034174	-0.000134768	-0.00351408	-0.000218491	0.00752669	0.000225735	-0.000417478	-0.0012713	0.000476324	0.00269547	0.000488342	-0.0010409	-0.00244114	-0.00345989
InferredCov30	-0.00341775	0.0379609	-0.00107512	-0.00204432	0.00478867	-0.00139362	0.00224467	0.00238628	-0.00316681	-0.0023237	0.00364229	-0.00310608	7.66528e-05	5.93094e-05	0.0184	0.0138654	-0.00346368	-0.00312689	-0.00350415	0.00876425	0.00244939	-0.00318266	-0.00234399	-0.00077163	-0.00336619	0.00312782	6.04807e-05	0.00201038	-0.00174322	-0.00271734	-0.00264555	-0.00253946	-0.00303019	0.002038	-0.00314201	-0.000870631	0.00228142	-0.00233275	0.00254198	-0.00264365	0.00306294	-0.00069961	-0.000605759	0.00325433	0.00526981	-0.00288632	0.00491757	-0.00270567	0.0184
InferredCov31	-0.00296806	0.0208427	-0.00324033	0.00673666	0.003137	-0.00243286	-0.00115716	0.000770041	-0.00298648	-0.00335992	-0.00103756	-0.00237342	-0.00352537	-0.00238495	-0.00274072	0.00541253	-0.00342265	-0.000470865	-0.00341823	-0.00329229	-0.00320264	-0.00298173	-0.00191125	-0.00346748	-0.00298362	-0.000137097	-0.00321264	-0.00323355	-0.00324908	-0.00302545	-0.00200619	-0.00116659	-0.00313915	-0.00096711	-0.00347006	-0.00118324	-0.00311142	-0.00116967	-0.00313203	-0.00352525	-0.00321393	-0.00271846	0.00193942	-0.00317436	-0.00185271	-0.00234887	-0.001046	-0.00305737	-0.00274072
InferredCov32	0.0058288	0.0130035	0.00443731	-0.00352657	0.0068736	-0.00325708	0.00340732	0.00443204	-0.00346282	-0.002144	0.00266329	-0.00295008	-0.00164511	-0.00353357	-0.00352638	-0.00262635	-0.00265041	0.0175365	-0.00254724	0.000400182	-0.003511	-0.00346472	-0.00333417	-0.00111009	-0.00320716	0.00123586	-0.00350066	-0.00353282	-0.0010359	0.00137428	0.0100007	-0.00255973	0.00076407	0.0014286	-0.00317489	-0.00324327	-0.00353095	-0.00272591	-0.00352927	-0.00212258	-0.00352238	-0.00345386	0.00220341	-0.0035304	0.00400663	-0.00340016	0.00259879	-0.00352674	-0.00352638
InferredCov33	-0.00340927	-0.000955205	-0.00353349	-0.00341034	-0.00168038	0.00131094	-0.00247204	-0.000249743	-0.0022967	0.0127422	-0.00238586	-0.00349023	-0.00353184	-0.000588095	-0.00306749	0.00783438	0.00594357	-0.00272459	-0.000279653	-0.00295412	0.00228275	-0.002285	-0.00343999	0.00161849	0.00071718	0.00158281	-0.00165876	0.00221397	0.00700126	0.00579036	0.00236977	-0.00349003	-0.00339103	-0.00238618	0.00743284	-6.18335e-05	0.00243839	-0.00333677	0.00238353	0.000801012	0.00269989	0.00341668	0.000760299	0.00248909	-0.00352691	-0.00343562	-0.00207972	0.0023008	-0.00306749
InferredCov34	0.00418784	0.0415875	0.0206594	-0.00336332	-0.00325071	-0.00102646	-0.000870855	0.0120531	-0.000657688	-0.00320003	-0.00103722	-0.00088358	0.00117971	0.00670837	0.021246	-0.003311	-0.00173863	-0.00311623	0.0134452	-0.000495354	0.0142415	-0.000701392	-3.04343e-05	0.0103509	0.00211644	0.0054561	0.00608632	0.0153774	-0.00328417	-0.00344631	-0.0013749	-0.00211552	0.000272738	-0.00201136	-0.00172621	-0.00353357	0.0149848	0.0099406	0.0143223	0.013467	0.0130377	0.0209355	-0.00330727	0.0137234	0.0105122	-0.00158484	-0.00137892	-0.00349408	0.021246
InferredCov35	-0.00338095	-0.00487554	-0.0011874	-0.00338746	-0.00349041	-0.003163	-0.00303893	0.00469509	-0.00257669	-0.000362787	-0.00304571	-0.00352255	-0.00217185	-0.00343695	-0.00223335	0.00621177	-0.00344707	-5.89155e-05	-0.00353168	-0.000895899	-0.00231097	-0.00256808	0.000472446	-0.00220938	-0.00345005	0.0291001	-0.00344468	-0.00230742	-0.00167514	-0.00145509	-0.00249611	-0.00326808	-0.00349746	-0.0030849	-0.00325617	-0.0024481	-0.0022312	-0.00345099	-0.00233506	-0.00315821	-0.00230656	0.00056441	-0.00338372	-0.00230674	-0.00275132	0.00110582	-0.00310464	-0.00322593	-0.00223335
[truncated: 115 more columns]

## Sheet: Brain_Anterior_cingulate_cortex
	SMCENTER	SMRIN	SME2MPRT	SMCHMPRS	SMNTRART	SMNUMGPS	SMMAPRT	SMEXNCRT	SM550NRM	SMGNSDTC	SMUNMPRT	SM350NRM	SMMNCPB	SME1MMRT	SMSFLGTH	SMESTLBS	SMMPPD	SMNTERRT	SMRRNANM	SMRDTTL	SMVQCFL	SMMNCV	SMTRSCPT	SMMPPDPR	SMCGLGTH	SMGAPPCT	SMUNPDRD	SMNTRNRT	SMMPUNRT	SMEXPEFF	SMMPPDUN	SME2MMRT	SME2ANTI	SMALTALG	SME2SNSE	SMMFLGTH	SME1ANTI	SMSPLTRD	SMBSMMRT	SME1SNSE	SME1PCTS	SMRRNART	SME1MPRT	SMNUM5CD	SMDPMPRT	SME2PCTS	TRCRTMPU	TRTPTREF	DTHTPTREF
InferredCov1	0.0771413	0.296659	-0.0140799	0.247643	0.0102499	0.119376	-0.012974	0.0803726	0.0681743	0.314441	0.223467	0.178318	0.250467	-0.00460619	0.00335399	0.417235	0.0575761	0.00739843	0.232609	0.0560875	-0.00112496	0.178	0.321431	0.0601877	0.0895266	0.109038	-0.00760292	0.114684	0.183389	-0.00135121	0.275242	-0.00301786	0.0455364	-0.014087	0.044279	0.00848409	0.0463558	0.378512	0.00236614	0.0396466	0.117037	0.534686	-0.0131127	0.122078	0.223467	-0.01331	-0.017429	-0.0133343	-0.0133343
InferredCov2	0.0660713	-0.00315063	0.214533	0.0228005	0.0411372	0.0443093	0.182587	-0.0140107	0.0020608	-0.0119712	0.0651116	-0.0140255	0.0259762	0.0270311	-0.00722722	0.00386882	-0.0130445	0.0422393	-0.00994503	0.0117881	0.30853	0.0406801	-0.00645872	-0.0142677	0.032347	0.0238669	0.0430351	0.0403336	0.142295	0.148466	0.0119934	0.315963	-0.0142283	-0.00250122	-0.0142732	-0.0140351	-0.0136955	-0.00220736	0.218233	-0.0130509	0.027751	0.00751507	0.177014	0.071981	0.0651117	-0.0104496	0.119887	0.0207964	0.0207964
InferredCov3	0.000438058	-0.0141395	-0.0045916	-0.0136976	-0.00602446	0.00461066	-0.00135214	0.0366689	-0.0140536	-0.0130169	0.0729738	-0.0132203	-0.00414037	-0.0124893	0.01964	0.0284963	0.00552325	-0.00605217	-0.0132144	-0.00550197	-0.00800718	-0.0112748	-0.0110608	0.00570859	0.0278927	0.0206588	-0.0129826	0.0667162	0.0350966	0.0106425	-0.00622068	-0.00441774	0.0111265	-0.00565092	0.0133519	0.0535933	0.012234	-0.0142731	-0.0130474	0.0137847	-0.0118649	-0.00663808	0.00324794	0.00206957	0.0729738	0.0217659	-0.00996669	-0.00669859	-0.00669859
InferredCov4	0.0115982	0.0550116	0.00297967	-0.0121598	-0.00110075	-0.00468544	0.00688803	0.16559	0.0169869	-0.00376297	0.00222856	-0.00256379	-0.0105208	-0.0135491	-0.001163	-0.00398395	-0.00461246	-0.00108017	0.0607839	-0.0112471	-0.0088099	-0.0131569	-0.0116364	-0.00390571	0.021028	0.0266059	-0.0138636	0.326672	-0.00967767	0.0417838	-0.0139982	0.000592449	-0.00195048	-0.00886609	-0.00316613	-0.00568234	-0.00386175	-0.0107888	-0.0110999	-0.00177298	0.03006	0.0718684	0.00993891	-0.0126656	0.00222854	0.00836089	0.031539	-0.00756893	-0.00756893
InferredCov5	-0.0133488	-0.0121954	-0.0142286	0.0136686	-0.00409935	0.171382	-0.0142419	0.0356028	0.327957	0.0976568	0.0858841	0.252563	0.0540037	-0.0138872	-0.00402599	0.0807467	-0.0017099	-0.00509715	0.0034106	-0.00195942	-0.0118269	0.474488	0.175563	-0.00202797	0.185673	0.154172	-0.0141933	0.0596734	0.0682176	-0.0118169	0.0565433	0.000397675	-0.000561531	-0.00873265	-0.00258922	-0.00749397	-0.000958618	0.0785113	-0.00657524	-0.00159156	-2.32434e-05	0.0425689	-0.0142247	0.222812	0.0858841	0.0108389	-0.0178214	-0.0140029	-0.0140029
InferredCov6	-0.00249491	-0.0101804	0.00183649	-0.00918842	0.00578647	-0.0140647	0.00291989	0.00366227	-0.00972873	-0.013637	-0.00479616	0.0324567	-0.00322375	0.0342691	-0.0133027	0.000968594	-0.0136267	0.00619716	0.00457178	-0.0141649	0.00699713	-0.01358	-0.0117785	-0.0134432	-0.0102724	-0.00948444	-0.0142812	-0.00585873	-0.0121266	-0.00782651	-0.0116766	0.0014456	-0.0131561	-0.0123176	-0.0131864	0.00699478	-0.013616	-0.00875045	0.0331918	-0.0135115	-0.0141169	0.0356175	0.00119447	-0.00982268	-0.00479617	-0.0142505	0.0113402	-0.0124994	-0.0124994
InferredCov7	-0.0145884	-0.0133499	-0.00742116	-0.0118033	-0.0056746	-0.0126762	-0.00481831	-0.00928915	-0.00818685	-0.00105875	-0.0134922	0.0156553	-0.0116417	-0.0128425	-0.0135457	-0.0142242	-0.00806191	-0.00537017	-0.0116749	-0.00410804	-0.011736	0.0583048	-0.00879982	-0.00784057	-0.0117759	-0.0119504	-0.012108	-0.0132245	-0.0090228	-0.00987448	-0.0114753	-0.0141231	-0.00791502	-0.0102158	-0.00824908	-0.0140645	-0.00824514	-0.0134682	-0.0139699	-0.00782524	-0.0122761	-0.0133588	-0.00581424	-0.013008	-0.0134922	-0.0131663	-0.0129027	-0.00325486	-0.00325486
InferredCov8	0.0662342	-0.0140916	-0.0111206	-0.00670041	-0.00142153	0.013439	-0.00969985	-0.00489176	-0.00996367	-0.00663557	0.000727833	-0.0127471	0.0188586	-0.0136767	-0.0132132	0.0352331	-0.00060398	-0.00144449	0.0128632	0.00451408	0.00900164	-0.0116363	-0.0119716	-0.000499109	-0.00129172	-0.00577306	-0.0139918	-0.0110581	-0.0094336	-0.00703751	0.0142173	-0.0137445	-0.00173253	0.0236217	-0.000793204	-0.0128775	-0.000478825	-0.00355831	-0.014282	-0.00218123	0.0246152	-0.00496293	-0.00935932	-0.00510404	0.00072783	0.00391578	-0.0162523	-0.0123055	-0.0123055
InferredCov9	-0.0096371	0.00170706	-0.0123343	-0.00256116	-0.0138991	0.0133383	-0.0103237	-0.0114023	0.013047	-0.0129069	-0.00151406	-0.014015	0.0304028	-0.0134803	-0.0137211	0.0213837	-0.000730879	-0.013924	-0.000953309	-0.00402573	-0.011036	0.00177495	-0.00856603	-0.00127788	-0.00249128	-0.00605933	0.0270024	-0.00347145	0.000677889	-0.00983043	0.0164655	-0.0137908	-0.00456936	0.00267424	-0.00390423	-0.0128385	-0.0053245	0.000830299	-0.0142762	-0.00687349	0.0140492	-0.0133025	-0.0139089	0.000426349	-0.00151407	-0.00324498	-0.0118324	0.00482679	0.00482679
InferredCov10	0.012027	-0.00878061	-0.00376573	-0.0142613	0.0123498	-0.00827315	-0.00111007	0.0477406	-0.00824812	-0.0109697	-0.0138478	-0.0126056	-0.00917452	-0.0139333	0.0282359	-0.00791983	-0.00257372	0.0126963	-0.0065062	-0.00704414	0.0276519	-0.0136078	-0.0109831	-0.00240545	-0.010338	-0.0112569	-0.0132882	0.0526418	-0.0142153	0.0141703	-0.0105676	-0.0110992	-0.000697932	-0.00643584	-0.00047851	0.0331083	0.000161417	-0.0117991	-0.0137742	0.00103035	-0.013675	-0.0051216	0.00224	-0.0106317	-0.0138478	-0.0127155	0.036298	-0.00253678	-0.00253678
InferredCov11	-0.00400081	0.0236411	-0.0142765	-0.0021954	-0.0046902	-0.00406323	-0.0141821	-0.0125104	-0.0141376	0.00844063	0.0472337	-0.0142764	-0.007065	0.0105468	0.0493446	-0.0136612	0.0693181	-0.00462207	0.105311	0.0697403	0.00608678	-0.013257	0.00101078	0.0665939	-0.00869011	-0.0088796	-0.0137669	-0.0139594	0.0359235	-0.0142642	-0.00846003	-0.0101449	0.0730364	0.0989672	0.0747926	0.0791452	0.076846	0.00218426	-0.0104766	0.0804981	-0.00975969	0.0331678	-0.0139687	-0.00666719	0.0472337	-0.00709744	-0.00981121	-0.0123324	-0.0123324
InferredCov12	-0.0138093	0.00334668	0.0455688	0.0380848	-0.00669632	0.0634715	0.030871	-0.00829216	-0.0142634	0.0274808	0.0413659	-0.00285162	0.0207911	0.00549143	0.00801384	0.0159574	0.00136486	-0.00675066	-0.0139464	-0.00627636	1.7007e-05	-0.00296395	0.0418069	0.00613021	0.0691128	0.072343	0.0430511	-0.0119396	0.0602215	0.0142008	0.0244179	0.0695892	0.00808742	-0.0133012	0.00543063	0.00936899	0.0032669	0.0117541	-0.00662258	0.00444459	-0.0129427	-0.0133608	0.0378574	0.0646682	0.0413659	0.0260325	-0.00562303	0.0147325	0.0147325
InferredCov13	-0.0151508	0.00111173	0.00157338	0.0108748	0.0197192	-0.0135046	0.0049314	0.00645588	-0.0116391	0.006134	0.0280977	-0.00479296	-0.0105953	0.0110811	-0.00476398	-0.00867265	0.0384764	0.0199079	0.0433235	0.0565661	-0.012202	-0.00898996	-0.00405959	0.0378645	-0.0142857	-0.0142814	-0.0111678	-0.00931974	0.0384619	0.0137029	-0.0113428	0.0323637	0.0341879	0.0576029	0.0387931	0.00781746	0.0416926	0.00168805	-0.0134357	0.0374398	0.0325064	-0.00819845	0.00138883	-0.0101542	0.0280976	0.0619077	-0.0188656	0.0184505	0.0184505
InferredCov14	-0.0141992	-0.0119931	0.0296324	-0.0135402	-0.00718533	0.0247313	0.0342383	-0.0112624	-0.00367081	-0.0138064	0.0207789	0.00293841	-0.0117553	0.00571367	-0.0121974	0.00314214	-0.010374	-0.00712197	-0.00887881	-0.00150495	-0.0115865	0.014319	-0.00896048	-0.0108889	0.00748597	0.00862755	-0.0138038	-0.014069	0.0440043	0.0322589	-0.011272	0.0828253	-0.012581	-0.00312502	-0.0112026	-0.0141649	-0.0100926	-0.0141802	-0.00445092	-0.0118617	0.0826015	-0.0142672	0.0288734	0.0432009	0.0207789	0.120034	-0.0177428	0.00952486	0.00952486
InferredCov15	-0.0118363	0.00121368	0.0678446	-0.013751	-0.00430803	0.0584911	0.0678924	-0.007652	-0.0084572	-0.0120009	0.0610516	0.0110156	-0.00361883	0.025054	-0.0048054	0.0235815	-0.0127511	-0.00416315	-0.00549207	-0.00416587	-0.0125005	0.0225927	-0.00280255	-0.0134454	0.0377377	0.0395331	-0.00962319	-0.0123744	0.0966904	0.0653629	-0.0020396	0.14337	-0.0141723	-0.000634771	-0.0135606	-0.0104302	-0.0128772	-0.0134284	-0.00103541	-0.0138159	0.0749488	-0.0140936	0.0657771	0.0804193	0.0610516	0.150622	-0.00881557	-0.000893681	-0.000893681
[truncated: 60 more columns]

## Sheet: Brain_Caudate_basal_ganglia
	SMCENTER	SMNABTCHT	SMRIN	SME2MPRT	SMCHMPRS	SMNTRART	SMNUMGPS	SMMAPRT	SMEXNCRT	SM550NRM	SMGNSDTC	SMUNMPRT	SM350NRM	SMMNCPB	SME1MMRT	SMSFLGTH	SMESTLBS	SMMPPD	SMNTERRT	SMRRNANM	SMRDTTL	SMVQCFL	SMMNCV	SMTRSCPT	SMMPPDPR	SMCGLGTH	SMGAPPCT	SMUNPDRD	SMNTRNRT	SMMPUNRT	SMEXPEFF	SMMPPDUN	SME2MMRT	SME2ANTI	SMALTALG	SME2SNSE	SMMFLGTH	SME1ANTI	SMSPLTRD	SMBSMMRT	SME1SNSE	SME1PCTS	SMRRNART	SME1MPRT	SMNUM5CD	SMDPMPRT	SME2PCTS	TRCRTMPU	TRTPTREF
InferredCov1	0.0555454	0.0108495	0.321486	-0.00374455	0.0715141	0.00821587	0.0230587	-0.00216992	0.108566	0.09025	0.135832	0.230633	0.00672718	0.0695641	-0.00124126	0.00559347	0.203215	-0.00992954	0.00696725	0.237123	-0.00933699	-0.00937862	0.0423712	0.132107	-0.00989601	0.019014	0.0261097	0.00291117	0.171257	0.110048	0.0142569	0.102643	-0.00889975	-0.0102021	0.0178849	-0.0101485	-0.00211	-0.0101814	0.153283	-0.00934637	-0.0102014	-0.000714558	0.429301	-0.00453562	0.0589728	0.230633	0.00450325	-0.0100063	-0.00506712
InferredCov2	0.0795368	0.2746	0.00935454	0.056906	0.0343796	0.00918222	0.0105187	0.044707	-0.010176	-0.0101056	0.00170794	0.109865	0.00599491	0.0503042	-0.00926996	0.00486455	0.0587515	0.00509739	0.00966345	-0.00714406	0.0391166	0.0790594	0.0393327	0.00946442	-0.000969939	0.0279649	0.0238166	0.0166134	-0.000732613	0.154437	0.0393838	0.0284842	0.140187	-0.0040639	-0.00830184	-0.00221633	0.000979808	0.0030334	0.017678	0.0659556	0.00323225	-0.00947506	0.0490527	0.0419145	0.0532014	0.109865	0.045744	-0.0044648	-0.00626238
InferredCov3	-0.00244212	0.00552445	0.042998	0.0248394	0.0272324	0.0697453	0.0885211	0.0220357	0.403782	0.113895	0.137248	0.163238	0.0749383	0.0122943	0.0121144	0.0615007	0.140086	-0.00709179	0.0687688	0.0229812	-0.00877889	-0.00307372	0.282688	0.159798	-0.00470467	0.126461	0.121745	-0.00483147	0.587415	0.0430982	0.0713584	0.0494746	0.00581279	-0.000188269	0.00105955	0.000526276	0.0560111	-0.0043535	0.00598566	0.0165545	-0.00257448	0.0506836	0.0802251	0.0188349	0.080893	0.163238	-0.0102007	0.0536106	-0.00597318
InferredCov4	0.0123916	0.0232095	-0.0101894	0.011474	-0.00606232	-0.0087519	0.00392075	0.00667608	-0.0073767	-0.00667043	-0.0100061	-0.0101449	-0.0100842	-0.00999397	-0.00548009	0.030158	-0.0100101	-0.00751271	-0.00877374	-0.00084809	-0.00838392	0.02533	0.0403547	-0.00934895	-0.00523989	0.0119893	0.0158954	0.0107618	0.00199483	-0.00437123	0.0031712	-0.00849854	0.0214912	-0.0042706	0.00622767	-0.00402888	0.00297053	-0.006336	-0.0101272	0.0141545	-0.00676728	-0.00446129	0.000122015	0.00696146	-0.000143955	-0.0101449	-0.00909061	-0.00686505	-0.0101972
InferredCov5	0.0365357	0.00758273	0.00930201	-0.00539452	0.0156194	-0.00858781	-0.00951924	-0.00477849	-0.0061113	0.0264247	-0.0102036	0.00052158	0.0842258	-0.009305	0.000658118	-0.00958419	-0.0101706	-0.00483263	-0.00860451	-0.00930933	-0.0101862	-0.00729073	0.0478861	-0.0100646	-0.00386138	-0.00314253	0.00211802	-0.00451268	-0.00561956	-0.00689855	-0.00709333	-0.00930384	-0.00902587	-0.00126206	0.000317089	-0.00190772	-0.00928442	-0.00202519	-0.00549726	-0.00315455	-0.00177618	-0.00851828	-0.0102031	-0.00301174	-0.0077098	0.00052157	-0.00771735	0.00387402	-0.00515056
InferredCov6	-0.00898461	-0.00993624	-0.00736873	-0.00559752	0.00583666	-0.00336157	-0.00559459	-0.00521918	-0.0102039	0.0225381	0.000148417	0.000532997	0.132583	0.00420379	-0.00895341	-0.0100361	0.00133762	-0.0101904	-0.00365265	0.00374069	-0.000295184	0.00216737	0.0799338	-0.00785228	-0.0100488	-0.0101405	-0.010044	-0.0086857	-0.00635505	-0.00163157	-0.0058623	0.000278812	0.00015076	-0.00999938	-0.0101507	-0.00984381	-0.00879475	-0.0095446	-0.00727473	-0.00323598	-0.00917161	0.00940037	0.0310169	-0.00552333	-0.00852784	0.000532977	-0.00720359	-0.00850721	-0.00467369
InferredCov7	-0.00933187	0.0273134	0.00455008	0.00889652	0.0030187	0.00488008	-0.00943373	0.00928062	0.0151211	-0.0101315	-0.00950784	-0.00153183	-0.00383949	-0.00988642	0.0323886	-0.00554209	-0.00744821	-0.00637882	0.00499708	-0.00272673	0.00460211	0.011514	-0.00982422	-0.00167535	-0.00746102	-0.00982053	-0.00951998	0.0163723	0.0126418	0.0142251	0.014377	-0.0101193	-0.00104626	-0.00894904	0.000173936	-0.00910785	-0.00514403	-0.0091395	-0.00914586	-0.00743661	-0.00921659	-0.00723321	-0.00891829	0.0170033	-0.00736273	-0.00153184	-0.00929343	0.0179629	0.00277506
InferredCov8	-0.0110599	-0.0105774	-0.00648255	-0.00997356	-0.00550188	-0.000168737	0.0153994	-0.0100726	-0.00941957	0.0438317	-0.00171806	0.0115734	0.0974083	0.0202119	0.0288621	-0.00625665	0.0316707	-0.00959417	-0.000539009	-0.0060863	-0.00697868	-0.00771237	0.0904342	0.00706498	-0.00989969	0.011498	0.0061162	-0.00827641	-0.00912161	0.000831674	-0.0100906	0.00843304	-0.00995568	-0.0100272	0.00627214	-0.0100964	-0.00824648	-0.00962745	0.0179886	0.00148019	-0.00986219	0.00438409	0.00621715	-0.0101551	0.022297	0.0115734	-0.00967364	-0.0126846	-0.000457638
InferredCov9	0.00557717	0.090055	-0.00419176	0.216971	-0.00531377	0.10515	0.0791794	0.210521	0.0274441	0.0332469	0.03608	-0.00986736	0.0212079	0.0688548	0.0234073	0.131904	0.0221531	0.0856857	0.105134	-0.00807318	-0.00871612	0.134984	-0.00250976	0.0235449	0.106491	0.0599847	0.0487094	0.068186	-0.00856704	0.0686448	0.198072	0.0761078	0.21622	0.135817	0.0107048	0.124397	0.177396	0.102994	0.0645446	0.154618	0.113825	0.0794788	-0.00624934	0.214337	0.0719643	-0.00986736	0.128258	0.0627055	-0.00839608
InferredCov10	-0.00845697	-0.000347628	0.00657858	-0.000819764	0.00933206	-0.0101782	0.0322574	-0.0017044	-0.00463177	0.0129667	0.00322805	0.113947	0.0176516	0.0337349	-0.0086689	-0.00831423	0.0618283	-0.00866985	-0.0101963	0.0289223	0.000739616	0.00914245	0.0817847	0.0211875	-0.00949934	0.0167118	0.0148874	0.000649962	0.00204578	0.106061	-0.00529027	0.024807	0.0107647	-0.00911732	0.00768534	-0.00866775	-0.00903845	-0.00793406	0.0316884	0.00306004	-0.00775174	-0.00980307	0.0301275	-0.00135137	0.0606914	0.113947	0.01307	-0.0119486	-0.00838577
InferredCov11	-0.00243474	-0.0106109	0.0563169	-0.0065954	-0.00487081	0.0839342	-0.0101312	-0.00851366	0.0413589	0.00320334	0.00582743	-0.00482386	-0.0089849	-0.0100283	-0.00810942	-0.00301332	-0.00998659	-0.00924222	0.0845066	-0.00933001	-0.00815666	0.0410151	0.0134807	0.00943935	-0.00765416	-0.00983983	-0.00787509	0.0448399	0.00325628	-0.0082891	-0.00578374	-0.00668148	-0.00925072	-0.00534848	0.00620142	-0.00466864	-0.00782933	-0.00637711	-0.00779548	-0.0100488	-0.00686939	-0.00531837	-0.0077097	-0.00721191	-0.0101876	-0.00482386	-0.00823719	-0.00265517	0.00906763
InferredCov12	0.017222	-0.00324192	-0.00897964	-0.00969772	0.0468823	0.0147566	0.0806795	-0.0100922	0.0129246	-0.0101753	0.0660219	0.00478924	-0.00974062	0.0850906	-0.0101221	0.00480454	0.0356675	0.0395235	0.0145991	0.00136481	0.0513977	-0.00647431	-0.00116119	0.0614479	0.0342328	0.0574266	0.0523529	0.00153369	0.00271884	-0.00152393	-0.00858195	0.0713246	-0.008543	0.0211109	0.00480288	0.0204034	0.00602635	0.0237731	0.0760169	-0.0091909	0.023551	-0.00822259	-0.00702965	-0.00990065	0.0680098	0.00478923	-0.00981223	0.0587	0.0120374
InferredCov13	-0.00348684	0.113752	0.0396013	0.197044	-0.00723895	-0.0067627	0.0516599	0.209146	-0.00367364	0.00111644	-0.00664163	-0.00129739	0.00712968	-0.00811477	-0.00959801	-0.00655885	-0.00366118	-0.0100031	-0.00678693	-4.04267e-05	0.0367216	0.00126159	0.00927065	0.00931967	-0.0101991	0.053264	0.0576865	-0.00578519	-0.00387442	0.115519	0.192313	-0.00505494	0.0694271	-0.00983644	-0.00928431	-0.0101367	-0.00837464	-0.0100954	-0.00952931	0.0303777	-0.0102029	0.0616704	-0.00100689	0.213392	0.0378358	-0.00129738	0.0720439	-0.0125532	-0.00589496
InferredCov14	-0.00985958	0.0288093	0.00356938	-0.00838331	0.0261328	-0.00211202	0.0347167	-0.00921908	-0.00771411	-0.00103744	0.0368094	0.0101994	0.0128821	0.0325316	-0.00389845	0.0172806	-0.00907794	0.0831601	-0.0019967	0.134167	0.12084	-0.00996146	-0.00845103	0.0365775	0.0740305	0.0199696	0.0207213	0.0126106	-0.010133	0.00239543	-0.0084919	0.0317483	0.0100163	0.0626731	0.0745114	0.0684931	0.0199199	0.0749908	0.0122098	0.00799703	0.0678096	0.0730145	0.0197744	-0.00836922	0.00886926	0.0101994	0.0511496	0.00717788	-0.00358701
InferredCov15	0.0049106	0.00771277	-0.00989867	-0.00205532	0.00823503	-0.00742572	-0.00130653	-0.00535296	-0.00741945	0.0181179	-0.00213482	-0.00618757	-0.00734898	-0.0081927	0.024569	-0.00728181	-0.00766232	-0.00899881	-0.00741785	0.000333592	0.00418735	0.0511448	-0.00971519	-0.00185628	-0.0100618	0.0042406	0.00580976	0.0115379	-0.00851962	-0.00111408	-0.00550341	-0.00908313	0.0326914	-0.0101853	-0.00779361	-0.0101555	-0.00863794	-0.00923799	-0.00920465	0.0455567	-0.00979838	0.0444792	-0.00516996	-0.00603022	-0.00712305	-0.00618756	0.0638525	0.0239518	0.00763197
[truncated: 68 more columns]

## Sheet: Brain_Cerebellar_hemisphere
	SMCENTER	SMRIN	SME2MPRT	SMCHMPRS	SMNTRART	SMNUMGPS	SMMAPRT	SMEXNCRT	SM550NRM	SMGNSDTC	SMUNMPRT	SM350NRM	SMMNCPB	SME1MMRT	SMSFLGTH	SMESTLBS	SMMPPD	SMNTERRT	SMRRNANM	SMRDTTL	SMVQCFL	SMMNCV	SMTRSCPT	SMMPPDPR	SMCGLGTH	SMGAPPCT	SMUNPDRD	SMNTRNRT	SMMPUNRT	SMEXPEFF	SMMPPDUN	SME2MMRT	SME2ANTI	SMALTALG	SME2SNSE	SMMFLGTH	SME1ANTI	SMSPLTRD	SMBSMMRT	SME1SNSE	SME1PCTS	SMRRNART	SME1MPRT	SMNUM5CD	SMDPMPRT	SME2PCTS	TRCRTMPU	TRTPTREF	DTHTPTREF
InferredCov1	0.123261	0.280331	0.00836737	0.0895897	-0.0101267	0.0994791	0.00458519	0.0985066	0.419731	0.0580689	-0.0103385	0.42943	-0.00206225	0.0544777	-0.00766915	0.0294552	0.00339528	-0.0108684	0.130681	0.017671	0.102746	0.591979	0.149509	0.00182602	0.103992	0.0685548	-0.0059957	0.120801	-0.0107822	0.0429209	0.0105905	0.0793221	0.00169722	-0.00289516	0.000797327	-0.00914238	0.00731678	0.193781	-0.0114736	0.00779624	-0.0114524	0.21749	-0.00444328	0.0476574	-0.0103385	-0.00850452	0.00863976	-0.0113855	-0.0113855
InferredCov2	0.00998076	0.00563913	0.00491017	-0.0111393	-0.010048	-0.00830619	0.00893905	0.240811	0.0232387	-0.0111413	-0.00976482	-0.0114933	0.0819092	0.0384217	0.0346814	-0.00957306	0.00739131	-0.0100299	0.000622753	-0.00575305	-0.0112764	0.0328248	-0.00809054	0.00884757	-0.0112335	-0.0113174	-0.0105289	0.297927	-0.0013969	0.0828195	0.0247408	-0.00555673	0.00703981	-0.00114863	0.00678579	0.0249429	0.00654782	0.0266386	0.0327956	0.00630788	-0.0114573	0.000125815	0.0137239	-0.0107817	-0.00976482	-0.00656817	-0.00983919	-0.0112549	-0.0112549
InferredCov3	-0.0109918	0.0409497	-0.00512896	0.0262897	0.0082492	-0.00357144	-0.00911982	-0.00202604	0.0292101	0.0483695	0.297084	0.122145	0.0123311	-0.0104914	0.0958208	0.196507	0.0604357	0.0103748	0.0765756	0.0840935	-0.00282458	0.0141809	0.00696815	0.0502928	-0.00927073	-0.0107164	0.0408529	-0.00690358	0.1882	-0.00429614	-0.00665671	0.0710159	0.0464112	0.0309824	0.0522006	0.107194	0.0545454	-0.00836425	0.0309807	0.0549023	-0.00838378	0.0374913	-0.00657354	0.0100032	0.297084	0.154542	0.0165242	-0.011462	-0.011462
InferredCov4	0.057966	-0.00499031	0.0132252	-0.0038114	0.00403304	0.185309	0.00655304	0.266725	0.0354821	-0.00991721	0.217341	0.0654459	-0.00736642	-0.0108311	0.0306792	0.199872	0.0151183	0.00342372	0.0374498	0.0327501	0.130913	0.139894	-0.0103568	0.0115159	0.184801	0.153976	0.00812877	0.300634	0.18708	-0.00600995	0.0028554	0.0492861	0.00855806	-0.00079835	0.0118032	0.0401357	0.0145238	-0.00737435	0.0190677	0.015483	0.000825004	0.0225659	0.00718377	0.19256	0.217341	0.142988	-0.00293754	-0.0109865	-0.0109865
InferredCov5	-0.00289519	0.0368981	-0.0105835	-0.0023049	0.00331668	-0.00360547	-0.0112221	-0.00913606	0.0221535	0.0275852	-0.0101086	0.0273091	-0.011422	-0.0110469	-0.0114641	0.0120638	-0.00985497	0.00414313	-0.000722757	-0.0100329	-0.00820663	0.0119347	0.112619	-0.010181	0.00387172	-0.00524317	-0.0109772	-0.0111587	-0.0112819	-0.0114903	-0.0111652	-0.0112357	-0.00938659	-0.0064817	-0.0089916	-0.011436	-0.00830981	-0.0114714	-0.0114443	-0.00870278	0.00138323	-0.0108556	-0.0114577	0.00342799	-0.0101086	-0.00600605	-0.0142258	-0.00655837	-0.00655837
InferredCov6	0.0376245	0.00750401	-0.00239319	0.00811812	-0.0019558	-0.0022371	-0.00323992	-0.0109137	0.0465349	-0.0114267	0.0565825	0.00786601	0.0282074	-0.00894036	-0.00919173	0.0689432	-0.0114877	-0.00150367	0.0567816	-0.0104878	9.23934e-05	-0.000243887	-0.010459	-0.0114908	-0.00608817	-0.00649424	-0.00712643	-0.0114898	0.0580918	-0.00454059	0.00512798	-0.0114176	-0.0114342	-0.00727803	-0.0114904	-0.00825311	-0.0114937	0.0240469	-0.0105243	-0.0114908	-0.011205	0.0883658	-0.00203603	0.0116298	0.0565825	0.0160607	-0.00690985	-0.00293663	-0.00293663
InferredCov7	0.00616264	-0.0110437	-0.00910783	0.0113441	0.0764373	0.00348057	-0.0108039	-0.00677702	-0.000319905	0.0124841	-0.00820846	-0.00583684	0.002456	-0.00544326	0.0137807	-0.00711081	0.00241411	0.0751016	0.0205572	0.000553265	-0.0114684	-0.0105134	-0.00704708	0.00400265	0.00358519	0.00993059	0.0364998	0.0162995	-0.00827794	-0.0114271	0.0116266	-0.0114236	0.0108482	0.0238652	0.0104475	0.0108426	0.0117238	-0.00131367	-0.00769313	0.0120199	-0.010468	0.0473362	-0.00835148	-0.00762873	-0.00820846	-0.0101955	0.00267628	0.0179323	0.0179323
InferredCov8	-0.00119359	-0.00322705	0.077434	-0.0089709	-0.0104825	-0.0106832	0.0963906	-0.00474568	-0.0109731	-0.0109109	-0.00425137	-0.00173896	-0.00132772	-0.0077478	-0.00827415	-0.00624396	-0.00678759	-0.010425	-0.00643145	0.0167202	0.00775369	-0.0111167	-0.00994177	-0.00696654	-0.00826959	-0.00642446	-0.0114517	-0.00455768	-0.00315741	0.0554726	-0.00505972	-0.00414549	-0.00791843	-0.00488783	-0.00787066	-0.00334791	-0.00750634	-0.00286392	-0.0114	-0.00775593	0.00844843	0.0130109	0.106659	-0.0109617	-0.00425137	-0.0102946	0.0269474	-0.0114928	-0.0114928
InferredCov9	-0.00682055	-0.00932827	0.0612367	0.0364193	-0.00928903	-0.00507035	0.0591216	0.0501525	0.00141985	0.0575459	0.00173581	0.0324829	0.0044055	0.0474902	0.00332786	0.0204106	-0.00826274	-0.00926453	0.0416239	0.00466085	-0.0101894	-0.0102078	0.053161	-0.00956148	-0.0110187	-0.0106805	-0.0112164	0.0595264	-0.00975226	0.0988723	0.00550715	0.0430459	-0.0108008	-0.0107074	-0.0109056	0.00258075	-0.00962507	0.0257793	-0.0106585	-0.00977634	0.0136323	0.114234	0.0506147	-0.0103107	0.0017358	-0.011217	0.00168815	-0.0024541	-0.0024541
InferredCov10	-0.00237214	0.0637503	0.0687515	-0.00175137	0.0378608	-0.0104357	0.0399646	-0.0112938	-0.00217025	0.0540413	0.0590695	-0.00834677	0.000616247	-0.0022782	0.00198967	0.000126437	0.0588044	0.0378113	0.196481	0.0996265	0.160665	-0.0105469	0.0383655	0.0428393	-0.00893379	-0.00804639	0.177278	-0.00891899	0.0931997	0.0283627	0.00461027	0.0928381	0.0293714	0.233302	0.0328858	0.00888727	0.0411904	0.00552254	0.0634473	0.03866	0.0316249	0.103579	0.0571877	-0.0106643	0.0590695	0.112115	8.4836e-05	-0.00670047	-0.00670047
InferredCov11	-0.00515648	0.00823657	0.0597017	0.00861354	-0.00543967	0.00655287	0.0426655	-0.0107872	-0.0103337	-0.00155933	0.00362208	-0.00163251	-0.00280417	-0.01118	-0.00756191	-0.00886246	-0.0106915	-0.00558237	-0.0114417	-0.0103791	-0.00195165	0.0104461	-0.00282769	-0.00919658	0.0293157	0.0236701	0.00403652	-0.0114497	0.0369711	0.0269006	0.00237399	0.0921548	-0.00851325	0.0012118	-0.00890418	-0.00941617	-0.0107489	-0.0042787	0.0241615	-0.0105261	0.0150211	-0.00784324	0.0336246	0.0533614	0.0036221	0.012881	-0.0137297	-0.00912943	-0.00912943
InferredCov12	0.0263583	0.00328763	0.0782672	-0.00646835	0.0528721	-0.00874916	0.0643312	0.0137299	-0.0105576	-0.0112074	0.00358308	0.00221942	-0.00889581	0.00537906	0.00474087	-0.0100576	-0.00425656	0.0522403	-0.000358483	-0.0114906	0.059067	-0.0112999	-0.0111781	5.92604e-05	-0.00754997	-0.00677247	0.0541095	-0.000829749	-0.0097242	0.0755425	-0.010264	0.0573744	0.00638978	-0.0114191	0.00666972	0.01087	0.00263696	-0.00745914	0.0552284	0.00340985	0.0260293	0.00423328	0.077009	-0.0110355	0.00358309	-0.0114774	0.0496674	-0.00910722	-0.00910722
InferredCov13	-0.00173126	-0.00891639	-0.004047	-0.010563	-0.0101851	-0.0109687	-0.00419028	-0.00919003	-0.0100403	-0.0114923	-0.0113361	-0.00726955	-0.010291	0.00367634	-0.0114662	-0.00803859	-0.0106221	-0.010237	-0.00122531	-0.00930718	0.0121953	-0.0112275	-0.0111872	-0.010771	-0.0112654	-0.0110874	-0.000579965	-0.00961247	-0.0102638	-0.00759761	-0.0102414	-0.00936317	-0.010917	-0.00993568	-0.0109313	-0.0114939	-0.0110751	-0.011394	0.00201997	-0.0110503	-0.0106742	-0.00671337	-0.000198005	-0.00360693	-0.0113361	-0.0114874	0.061969	-0.0112538	-0.0112538
InferredCov14	-0.0117218	-0.00621747	-0.0110738	0.012772	0.000362259	-0.00909564	-0.00907205	-0.00379949	-0.0114939	-0.00229092	-0.0113541	-0.0105665	-0.00795082	-0.0114836	0.00333056	-0.00686799	-0.00922689	0.000309463	-0.00373359	-0.00785154	-0.00205826	-0.00786254	-0.00462233	-0.00776675	-0.00981832	-0.00925758	0.0212369	-0.00708226	-0.011181	-0.00594606	-0.0088145	0.00374921	-0.00781273	-0.00366242	-0.00861504	-0.00275124	-0.00885854	-0.000224045	-0.0057491	-0.00870399	-0.0105771	0.000372495	-0.0105012	-0.000532245	-0.0113541	0.0292542	-0.0106537	0.0625957	0.0625957
InferredCov15	-0.00646002	-0.00594412	0.00401545	-0.0055505	0.00747804	0.0246179	0.0132063	-0.00577322	-0.010755	-0.00758687	0.0311245	-0.010635	-0.00405041	0.0343439	-0.0106792	0.0299449	-0.0113193	0.00748528	-0.011166	-0.0093167	-0.00692303	0.0199179	-0.00180834	-0.011083	0.0413704	0.0428624	0.0281634	-0.00954951	0.058282	0.000430715	-0.00240659	0.00438665	-0.0102185	-0.0113625	-0.00994305	-0.00964574	-0.0100435	-0.00962245	0.0435226	-0.00994035	-0.00852975	-0.0102648	0.00605208	0.0381778	0.0311245	0.000246333	-0.0138832	-0.011435	-0.011435
[truncated: 62 more columns]

## Sheet: Brain_Cerebellum
	SMCENTER	SMNABTCHT	SMATSSCR	SMRIN	SMTSISCH	SMTSPAX	SME2MPRT	SMCHMPRS	SMNTRART	SMNUMGPS	SMMAPRT	SMEXNCRT	SM550NRM	SMGNSDTC	SMUNMPRT	SM350NRM	SMMNCPB	SME1MMRT	SMSFLGTH	SMESTLBS	SMMPPD	SMNTERRT	SMRRNANM	SMRDTTL	SMVQCFL	SMMNCV	SMTRSCPT	SMMPPDPR	SMCGLGTH	SMGAPPCT	SMUNPDRD	SMNTRNRT	SMMPUNRT	SMEXPEFF	SMMPPDUN	SME2MMRT	SME2ANTI	SMALTALG	SME2SNSE	SMMFLGTH	SME1ANTI	SMSPLTRD	SMBSMMRT	SME1SNSE	SME1PCTS	SMRRNART	SME1MPRT	SMNUM5CD	SMDPMPRT
InferredCov1	0.076816	0.147842	0.0654709	0.0692197	-0.00920688	-0.00987478	0.0845405	0.0983782	0.000114805	0.0357786	0.0849984	0.0243599	-0.00177526	-0.004334	0.260772	-0.00920054	0.0359011	0.044085	0.000729108	0.082674	0.0298259	0.000528992	0.0747879	0.0857421	0.0812369	0.0767435	-0.0086574	0.0241257	0.023462	0.0210197	-0.00946958	0.0592958	0.269698	0.101145	0.00663681	0.114807	0.0203926	-0.00556153	0.0255314	0.0132174	0.0336935	0.0475132	-0.00497237	0.0320771	0.016306	0.189961	0.0732161	0.094538	0.260772
InferredCov2	0.0168432	0.0918873	0.00722628	-0.00770059	0.0582883	0.0323818	0.00723579	-0.00618648	-0.00646062	0.0766371	0.00604326	0.00186457	0.0244397	-0.00853386	0.0101063	-0.00394767	0.0266291	-0.00916409	-0.00990087	0.0277059	-0.00879839	-0.00634306	0.00471606	-0.00943099	-0.00250613	0.0300236	-0.00827503	-0.00780246	0.0680434	0.0601066	0.0123926	0.000495621	0.0152031	0.0118464	0.00500082	-0.00331973	-0.00661012	-0.0099	-0.00691857	-0.0097767	-0.00746269	0.0160365	-0.00868465	-0.00758579	-0.00816583	0.00744926	0.0110534	0.106827	0.0101063
InferredCov3	-0.0101596	-0.00669476	-0.00985945	-0.00258725	0.00686877	-0.00675784	-0.00469802	0.00735344	0.0208355	-0.00536339	-0.00622171	0.0115841	0.105044	0.0883837	0.0734395	0.0247191	0.00236921	-0.00690465	0.0122129	0.0849683	0.00704376	0.0218998	0.04548	0.0161181	-0.00971173	0.0571873	0.0844498	0.00449243	-0.0029877	-0.0063247	-0.00646045	-0.000866432	0.0516002	0.000859924	-0.0083335	0.0380627	0.00140521	0.0149437	0.00261022	0.0067271	0.00418519	-0.00780711	0.0218259	0.00483591	0.00576498	0.0221626	-0.00675036	0.0112869	0.0734394
InferredCov4	-0.00744658	0.00845456	-0.00640862	0.00299845	-0.00805036	-0.00842643	-0.00212025	-0.00988523	0.0138155	-0.00631082	-0.00127896	0.146326	-0.00862478	0.0159941	-0.00887482	-0.00802677	-0.00690824	-0.00856523	0.00167072	-0.00519431	-0.00794505	0.0143739	0.00406305	-0.00501726	0.0505308	-0.00694201	0.0857602	-0.00819038	-0.00962972	-0.00936505	-0.00862803	0.148603	-0.00153586	-0.00832506	-0.00929298	0.00393493	-0.00850305	-0.009875	-0.0082882	-0.00318255	-0.00787391	0.00219072	-0.00741451	-0.00803728	-0.00697281	-0.00882655	-0.00312669	-0.00346224	-0.00887482
InferredCov5	-0.0043828	-0.010416	-0.00824058	0.0836074	-0.00874694	-0.00341998	0.0253632	-0.0068186	-0.00614842	0.0960923	0.0222406	-0.00432329	0.24704	-0.000661765	0.106517	0.201747	0.0600333	-0.00521081	-0.00979696	0.190737	-0.0082101	-0.00565196	0.0204515	-0.00921235	0.0122339	0.406805	0.0255482	-0.00711338	0.0903304	0.0540036	0.00409122	0.00342226	0.101193	0.00825155	0.0453608	0.0212402	-0.00420466	-0.00764565	-0.00532053	-0.00908777	-0.00617906	0.0468839	0.0155542	-0.00674501	0.00832323	0.0217901	0.0232085	0.165006	0.106517
InferredCov6	-0.00478963	-0.00953164	-0.00957227	0.210317	0.0422942	0.0266441	-0.00629148	-0.00930479	-0.00538855	0.0513377	-0.00238655	0.270282	-0.00068176	0.00218224	0.0267735	0.0880382	-0.000796017	-0.00816435	-0.00926717	0.0570638	-0.00990031	-0.00570536	-0.00483655	-0.00949893	0.0182505	0.130221	-0.0010112	-0.0099001	0.079846	0.0757278	-0.007171	0.344167	-0.00206778	0.0547812	-0.00111826	0.00582804	-0.00986159	-0.00961661	-0.00985544	-0.00843152	-0.00956898	0.00318039	0.00185086	-0.00903984	0.175809	0.00369338	0.00485525	0.0148314	0.0267735
InferredCov7	0.0426198	0.0290089	-0.00182297	-0.00617297	-0.0079253	0.000602161	0.0146932	0.0601778	-0.00967739	0.00354145	0.0116268	0.0612823	-7.81599e-05	0.0277466	-0.00216312	0.024489	-9.78863e-05	0.0638219	0.0124132	-0.00483717	0.0196389	-0.00970102	-5.0084e-05	0.00345151	-0.00931981	0.00460391	0.0539423	0.0240516	0.00754336	0.00290441	0.0153866	0.0935518	-0.00980993	-0.00783825	0.00345585	0.000665275	0.0240824	-0.00989935	0.0233816	0.0147461	0.0210727	0.0417739	0.0539653	0.0213434	-0.00910122	0.0222288	0.0155665	-0.00855073	-0.00216311
InferredCov8	0.0039016	0.0357947	0.00236166	0.0184501	-0.00767654	0.058412	0.0213866	0.0523901	0.00958054	0.0637335	0.0238702	-0.0025776	-0.00908044	0.0818342	-0.00799913	-0.00989405	0.0212685	-0.00940824	0.0480217	0.00703025	0.071752	0.00905424	-0.00214973	0.0449987	0.0014168	-0.00914816	0.0667342	0.0738336	0.0922718	0.11676	0.00162135	0.0167108	-0.00618545	0.00867262	0.0676988	-0.00896075	0.0851089	0.13407	0.0865848	0.0439335	0.0863384	0.0241946	-0.00988479	0.08631	-0.00329997	-0.00945397	0.0304714	0.0442934	-0.00799913
InferredCov9	-0.00871066	0.118105	0.0122226	0.0264935	0.000581484	0.0261414	0.179217	-0.00216188	-0.00284201	0.00805476	0.166287	0.0047741	0.00676291	-0.00968329	-0.00560474	-0.00652602	0.00398766	-0.00967776	-0.00586521	0.00954112	0.00135258	-0.00304401	-0.00531959	-0.00867139	0.0327223	-0.00835496	-0.00990094	0.00835733	0.0214525	0.0190043	0.0103241	0.00125869	0.0675378	0.16798	0.0127928	0.098359	0.0129676	-0.00806028	0.0113188	0.00555512	0.00270886	-0.00868201	0.0389126	0.00384491	0.0357935	-0.00960164	0.150617	0.0157451	-0.00560473
InferredCov10	-0.00640351	0.0588158	0.00765368	0.00585744	-0.00654431	0.0190181	0.0517617	-0.0094814	0.00140528	-0.00462828	0.0503376	0.051547	-0.00902123	-0.00869618	-0.00530898	-0.00115196	-0.00650868	-0.000518913	-0.0059579	-0.00960073	-0.00562983	0.00134606	0.0107894	0.0123877	-0.00767317	0.034123	-0.00658777	-0.00738358	-0.00366238	-0.00756958	-0.00108589	0.0502957	0.0185011	0.0815881	-0.00820405	0.0074564	-0.00876692	0.00800847	-0.00842221	-0.0014049	-0.00668589	-0.00770551	-0.00964843	-0.0073013	0.0471741	-0.007288	0.049361	-0.00843804	-0.00530898
InferredCov11	-0.0106507	0.00194442	-0.00299446	-0.00939507	-0.00968573	-0.00397751	-0.00989884	-0.00822448	-0.00861972	-0.00424698	-0.00970789	-0.00224593	-0.0093349	-0.00592556	-0.00978042	-0.00825661	-0.00822922	-0.00882665	-0.00980622	-0.00917571	-0.00871242	-0.00866786	0.00396884	-0.00904956	0.000811135	-0.00853748	0.000632363	-0.00896754	-0.000764279	0.00286478	-0.00747867	0.00431257	-0.00988621	-0.00852027	-0.00743514	-0.00737519	-0.00923728	-0.00531729	-0.00916899	-0.00990069	-0.00895904	-0.00846962	-0.00980753	-0.00895359	-0.00965862	-0.00205268	-0.00954647	-0.00142537	-0.00978042
InferredCov12	-0.00885176	0.0111741	0.00908167	-0.00990057	0.0341506	-0.000898154	0.00530436	0.0118818	0.00810091	0.0150312	0.00027305	-0.00947194	0.0104867	0.0141653	0.000543629	0.0141392	0.0208922	-0.00646837	0.10651	0.000745494	0.037515	0.00812076	0.042694	0.0236222	-0.00415149	-0.00989966	-0.0012075	0.0434194	0.0117018	0.0185621	-0.00723962	-0.00865919	-0.00906118	-0.00251361	0.01903	0.0160131	0.0406507	0.0522977	0.040744	0.0797539	0.0329223	0.0286919	0.0106024	0.0328955	-0.00856717	0.0139444	-0.00365123	-0.00231288	0.000543649
InferredCov13	0.00275917	0.0150598	0.0340772	0.00274763	0.00292971	0.0452408	0.0291717	0.0257971	-0.00519395	0.00319589	0.0403747	0.000433153	0.0188393	-0.00145642	-0.00949173	0.0223904	-0.00131168	0.00205424	-0.0037143	-0.00973935	0.000655787	-0.00513191	-0.00521001	-0.00875735	-0.00855178	-0.000321776	0.00374377	0.000591618	0.00926935	0.00174731	-0.00806828	0.0127616	0.00198607	0.0439361	-0.000609487	0.00796468	0.000999984	-0.00804577	0.000274707	-0.0076406	0.0014676	0.0114251	0.0161166	0.0022017	0.00915506	-0.00844534	0.0503616	0.0277754	-0.00949173
InferredCov14	0.010228	0.00548624	0.0803031	-0.00304565	0.0253826	-0.00982051	-0.00616959	0.00692428	0.0109839	-0.00266664	-0.00687204	-0.00946574	-0.00139343	-0.00725709	0.0614067	-0.0092948	-0.00847059	-0.00617055	0.00450017	0.0584146	0.00389901	0.0109461	0.0250175	4.15147e-05	0.0235823	-0.0019278	-0.00879793	0.0043864	-0.00701081	-0.00880907	-0.00774838	-0.00199307	0.0177557	-0.00669504	-0.00936305	-0.00838131	0.00458051	0.0201988	0.00533388	0.00552157	0.00420901	0.00181976	-0.00960692	0.00482603	0.00843958	0.0229532	-0.00695398	-0.00936831	0.0614067
InferredCov15	-0.00956565	-0.00527804	0.0525882	0.00962796	-0.00592601	-0.00283491	0.00596047	0.0216723	-0.00313117	0.00456492	-0.000603623	-0.0055831	0.00516112	0.0586047	-0.00746035	-0.00826735	0.0018862	0.0434158	-0.00899782	-0.00764988	0.0184385	-0.00308112	-0.00575951	0.0344584	0.0356914	-0.00919071	0.0480212	0.0122916	-0.00466629	-0.00862505	-0.00371679	-0.00822229	-0.00247179	0.00275033	0.0137688	0.115453	0.0119709	0.0662782	0.0127247	-0.00802429	0.0205212	0.018762	0.138673	0.0199382	-0.0088761	-0.00805518	-0.00454563	0.0171514	-0.00746034
[truncated: 73 more columns]

[truncated: 35 more sheets: Brain_Cortex, Brain_Frontal_cortex, Brain_Hippocampus, Brain_Hypothalamus, Brain_nucleus_accumbens_basal_g, Brain_putamen_basal_ganglia, Breast_Mammary_tissue, Cells-EBV_transformed_lymphocyt, Cells_transformed_fibroblasts, Colon_sigmoid, Colon_transverse, Esophagus_gastroesophageal_junc, Esophagus_mucosa, Esophagus_muscularis, Heart_Atrial_Appendage, Heart_Left_ventricle, Liver, Lung, Muscle_Skeletal, Nerve_Tibial …]
