# Supplementary material for: Genetic effects on gene expression across human tissues
Source: Nature. Author manuscript; Available in PMC 2018 Jan 22. (PMC5776756; doi:10.1038/nature24277)
Supplement: S4.xlsx [file NIHMS925370-supplement-S4_xlsx.xlsx]

## Sheet: genome-wide
snp	gene	statistic	pvalue	FDR	beta	snp_chr	snp_pos	gene_chr	gene_start	gene_end	gene_name	tissue
rs75399576	ENSG00000167925.11	-7.02613	1.92e-11	0.0986763	-0.392985	chr6	166197187	chr17	40340817	40346531	GHDC	Adipose — Subcutaneous
rs6485725	ENSG00000069248.9	-6.96932	2.69e-11	0.0986763	-0.387847	chr11	12446262	chr1	229577045	229644103	NUP133	Adipose — Subcutaneous
rs2081612	ENSG00000069248.9	-6.87291	4.78e-11	0.0986763	-0.401402	chr11	12453041	chr1	229577045	229644103	NUP133	Adipose — Subcutaneous
rs12281138	ENSG00000069248.9	-6.87291	4.78e-11	0.0986763	-0.401402	chr11	12453702	chr1	229577045	229644103	NUP133	Adipose — Subcutaneous
rs6485741	ENSG00000069248.9	-6.87291	4.78e-11	0.0986763	-0.401402	chr11	12454055	chr1	229577045	229644103	NUP133	Adipose — Subcutaneous
rs6485742	ENSG00000069248.9	-6.87291	4.78e-11	0.0986763	-0.401402	chr11	12454076	chr1	229577045	229644103	NUP133	Adipose — Subcutaneous
rs7104630	ENSG00000069248.9	-6.87291	4.78e-11	0.0986763	-0.401402	chr11	12454353	chr1	229577045	229644103	NUP133	Adipose — Subcutaneous
rs149829576	ENSG00000127533.3	-8.13116	9.51e-13	0.0413865	-1.23178	chr3	18868714	chr19	16999671	17003417	F2RL3	Adrenal Gland
rs832723	ENSG00000120437.7	8.01588	2.16e-13	0.00938614	1.07996	chr12	47613284	chr6	160181360	160200144	ACAT2	Artery — Aorta
rs60413914	ENSG00000137824.11	9.54849	1.19e-13	0.00510537	3.02357	chr21	16814747	chr15	41028082	41048049	RMDN3	Brain — Putamen (basal ganglia)
rs2823284	ENSG00000137824.11	9.14595	5.61e-13	0.0101611	2.9015	chr21	16811806	chr15	41028082	41048049	RMDN3	Brain — Putamen (basal ganglia)
rs11911023	ENSG00000137824.11	8.96752	1.12e-12	0.0101611	2.8473	chr21	35236435	chr15	41028082	41048049	RMDN3	Brain — Putamen (basal ganglia)
rs17001127	ENSG00000137824.11	8.96752	1.12e-12	0.0101611	2.8473	chr22	39839553	chr15	41028082	41048049	RMDN3	Brain — Putamen (basal ganglia)
rs4687669	ENSG00000137824.11	-8.95239	1.19e-12	0.0101611	-2.84303	chr3	52878087	chr15	41028082	41048049	RMDN3	Brain — Putamen (basal ganglia)
rs12304312	ENSG00000137824.11	8.84337	1.81e-12	0.0115913	2.67086	chr12	126849141	chr15	41028082	41048049	RMDN3	Brain — Putamen (basal ganglia)
rs4588372	ENSG00000162430.12	-8.80361	2.12e-12	0.0115913	-2.70866	chr3	175242775	chr1	26126667	26144713	SEPN1	Brain — Putamen (basal ganglia)
rs8128148	ENSG00000137824.11	8.67926	3.43e-12	0.0163228	2.85098	chr21	35234976	chr15	41028082	41048049	RMDN3	Brain — Putamen (basal ganglia)
rs16824524	ENSG00000137824.11	8.41245	9.73e-12	0.038479	2.50348	chr1	185775002	chr15	41028082	41048049	RMDN3	Brain — Putamen (basal ganglia)
rs6898683	ENSG00000137824.11	-8.40821	9.89e-12	0.038479	-2.5007	chr5	108634324	chr15	41028082	41048049	RMDN3	Brain — Putamen (basal ganglia)
rs3852695	ENSG00000178662.11	8.15221	2.7e-11	0.0887576	0.308083	chr16	70459938	chr2	166326157	166545917	CSRNP3	Brain — Putamen (basal ganglia)
rs962993	ENSG00000138379.4	8.07958	3.66e-14	0.000355864	0.456953	chr10	9053132	chr2	190920423	190927455	MSTN	Cells — Transformed fibroblasts
rs1031163	ENSG00000138379.4	8.07159	3.85e-14	0.000355864	0.455824	chr10	9057422	chr2	190920423	190927455	MSTN	Cells — Transformed fibroblasts
rs1775554	ENSG00000138379.4	8.0219	5.29e-14	0.000355864	0.450567	chr10	9054340	chr2	190920423	190927455	MSTN	Cells — Transformed fibroblasts
rs1775555	ENSG00000138379.4	8.02039	5.34e-14	0.000355864	0.45042	chr10	9054646	chr2	190920423	190927455	MSTN	Cells — Transformed fibroblasts
rs1663687	ENSG00000138379.4	8.01955	5.37e-14	0.000355864	0.450369	chr10	9054787	chr2	190920423	190927455	MSTN	Cells — Transformed fibroblasts
rs1663680	ENSG00000138379.4	7.98653	6.62e-14	0.000355864	0.451777	chr10	9057245	chr2	190920423	190927455	MSTN	Cells — Transformed fibroblasts
rs1775553	ENSG00000138379.4	7.98411	6.73e-14	0.000355864	0.447689	chr10	9054325	chr2	190920423	190927455	MSTN	Cells — Transformed fibroblasts
rs1444782	ENSG00000138379.4	7.9825	6.8e-14	0.000355864	0.451452	chr10	9058671	chr2	190920423	190927455	MSTN	Cells — Transformed fibroblasts
rs962992	ENSG00000138379.4	7.90466	1.11e-13	0.000517665	0.445839	chr10	9053073	chr2	190920423	190927455	MSTN	Cells — Transformed fibroblasts
rs2197415	ENSG00000138379.4	-7.84101	1.66e-13	0.000695643	-0.450911	chr10	9062856	chr2	190920423	190927455	MSTN	Cells — Transformed fibroblasts
rs8006467	ENSG00000132429.5	-8.42821	5.26e-14	0.00241645	-1.31475	chr14	99400269	chr6	105606155	105627870	POPDC3	Colon — Transverse
rs7183238	ENSG00000085982.9	7.82926	1.41e-12	0.0221703	0.438559	chr15	95385474	chr2	234384166	234475428	USP40	Colon — Transverse
rs4984442	ENSG00000085982.9	7.8248	1.45e-12	0.0221703	0.438307	chr15	95382227	chr2	234384166	234475428	USP40	Colon — Transverse
rs5743373	ENSG00000132429.5	7.55364	6.26e-12	0.032189	1.05357	chr7	30464961	chr6	105606155	105627870	POPDC3	Colon — Transverse
rs5743372	ENSG00000132429.5	7.55364	6.26e-12	0.032189	1.05357	chr7	30465035	chr6	105606155	105627870	POPDC3	Colon — Transverse
rs6956830	ENSG00000132429.5	7.55316	6.27e-12	0.032189	1.05348	chr7	30460476	chr6	105606155	105627870	POPDC3	Colon — Transverse
rs5743382	ENSG00000132429.5	7.55316	6.27e-12	0.032189	1.05348	chr7	30462226	chr6	105606155	105627870	POPDC3	Colon — Transverse
rs7801666	ENSG00000132429.5	7.55287	6.28e-12	0.032189	1.05338	chr7	30447076	chr6	105606155	105627870	POPDC3	Colon — Transverse
rs5743371	ENSG00000132429.5	7.55209	6.31e-12	0.032189	1.10251	chr7	30465374	chr6	105606155	105627870	POPDC3	Colon — Transverse
rs8036511	ENSG00000085982.9	7.33341	2.03e-11	0.0929827	0.417181	chr15	95376450	chr2	234384166	234475428	USP40	Colon — Transverse
rs708992	ENSG00000114455.9	-13.3379	1.36e-29	4.05e-19	-1.33529	chr20	19731487	chr3	108015376	108097132	HHLA2	Esophagus — Mucosa
rs708991	ENSG00000114455.9	-13.2971	1.82e-29	4.05e-19	-1.33488	chr20	19730782	chr3	108015376	108097132	HHLA2	Esophagus — Mucosa
rs808689	ENSG00000114455.9	-12.7832	7.19e-28	6.4e-18	-1.29195	chr20	19718087	chr3	108015376	108097132	HHLA2	Esophagus — Mucosa
rs808690	ENSG00000114455.9	-12.7832	7.19e-28	6.4e-18	-1.29195	chr20	19718467	chr3	108015376	108097132	HHLA2	Esophagus — Mucosa
rs808693	ENSG00000114455.9	-12.7831	7.2e-28	6.4e-18	-1.29195	chr20	19720652	chr3	108015376	108097132	HHLA2	Esophagus — Mucosa
rs708989	ENSG00000114455.9	-12.1694	5.69e-26	4.21e-16	-1.24979	chr20	19723051	chr3	108015376	108097132	HHLA2	Esophagus — Mucosa
rs2328451	ENSG00000114455.9	-9.61306	2.78e-18	1.77e-08	-1.19875	chr20	19745421	chr3	108015376	108097132	HHLA2	Esophagus — Mucosa
rs808716	ENSG00000114455.9	-9.06946	1.01e-16	5.63e-07	-1.05607	chr20	19737897	chr3	108015376	108097132	HHLA2	Esophagus — Mucosa
rs708993	ENSG00000114455.9	-8.98195	1.79e-16	8.86e-07	-1.05191	chr20	19738581	chr3	108015376	108097132	HHLA2	Esophagus — Mucosa
rs1441563	ENSG00000162194.8	7.53856	1.53e-12	0.0067917	0.620843	chr13	70588431	chr11	62430287	62439727	C11orf48	Esophagus — Mucosa
rs74462116	ENSG00000093144.14	-7.23805	9.08e-12	0.0366928	-0.612946	chr2	29709883	chr6	127609855	127664754	ECHDC1	Esophagus — Mucosa
rs12526847	ENSG00000175701.6	-7.50841	1.22e-12	0.0582218	-0.457426	chr6	12472012	chr2	110969106	111002997	LINC00116	Lung
rs73112055	ENSG00000166004.10	7.31201	4.07e-12	0.0967767	0.945595	chr4	25973947	chr11	93394805	93463522	KIAA1731	Lung
rs7252798	ENSG00000165661.11	-8.40345	1.45e-15	3.74e-05	-0.332196	chr19	21908053	chr9	139098179	139137687	QSOX2	Muscle — Skeletal
rs6511291	ENSG00000165661.11	8.37705	1.75e-15	3.74e-05	0.333002	chr19	21950402	chr9	139098179	139137687	QSOX2	Muscle — Skeletal
rs8102320	ENSG00000165661.11	8.31779	2.64e-15	3.76e-05	0.329171	chr19	21936885	chr9	139098179	139137687	QSOX2	Muscle — Skeletal
rs7246400	ENSG00000165661.11	8.26568	3.78e-15	4.04e-05	0.326159	chr19	21909948	chr9	139098179	139137687	QSOX2	Muscle — Skeletal
rs12972593	ENSG00000165661.11	7.91816	4.03e-14	0.000318443	0.323656	chr19	21932574	chr9	139098179	139137687	QSOX2	Muscle — Skeletal
rs12659708	ENSG00000178685.9	7.89163	4.82e-14	0.000318443	0.275367	chr5	131789863	chr8	145051321	145086940	PARP10	Muscle — Skeletal
rs2522055	ENSG00000178685.9	7.87998	5.21e-14	0.000318443	0.275892	chr5	131800599	chr8	145051321	145086940	PARP10	Muscle — Skeletal
rs4504381	ENSG00000178685.9	7.65178	2.37e-13	0.0012666	0.273688	chr5	131785770	chr8	145051321	145086940	PARP10	Muscle — Skeletal
rs10059611	ENSG00000178685.9	7.61741	2.97e-13	0.00141073	0.273178	chr5	131787278	chr8	145051321	145086940	PARP10	Muscle — Skeletal
rs2457798	ENSG00000165661.11	-7.0851	8.94e-12	0.0382442	-0.297528	chr19	22002611	chr9	139098179	139137687	QSOX2	Muscle — Skeletal
rs1012793	ENSG00000092010.10	7.06542	1.01e-11	0.0382932	0.33509	chr5	131781345	chr14	24605367	24608176	PSME1	Muscle — Skeletal
rs6874639	ENSG00000092010.10	7.05563	1.07e-11	0.0382932	0.336096	chr5	131778716	chr14	24605367	24608176	PSME1	Muscle — Skeletal
rs886285	ENSG00000178685.9	-7.03719	1.2e-11	0.0392755	-0.249978	chr5	131765206	chr8	145051321	145086940	PARP10	Muscle — Skeletal
rs62385693	ENSG00000092010.10	6.98411	1.67e-11	0.0392755	0.336867	chr5	131773674	chr14	24605367	24608176	PSME1	Muscle — Skeletal
rs2106854	ENSG00000092010.10	6.97277	1.8e-11	0.0392755	0.336369	chr5	131769174	chr14	24605367	24608176	PSME1	Muscle — Skeletal
rs6866467	ENSG00000178685.9	6.95607	1.99e-11	0.0392755	0.252973	chr5	131787053	chr8	145051321	145086940	PARP10	Muscle — Skeletal
rs12554098	ENSG00000206384.6	-6.95538	2e-11	0.0392755	-0.562526	chr9	137573609	chr3	130279178	130396999	COL6A6	Muscle — Skeletal
rs6511292	ENSG00000165661.11	6.94551	2.12e-11	0.0392755	0.295554	chr19	21960494	chr9	139098179	139137687	QSOX2	Muscle — Skeletal
rs2522062	ENSG00000092010.10	6.93746	2.23e-11	0.0392755	0.333077	chr5	131805416	chr14	24605367	24608176	PSME1	Muscle — Skeletal
rs2706373	ENSG00000092010.10	6.93729	2.23e-11	0.0392755	0.33306	chr5	131804256	chr14	24605367	24608176	PSME1	Muscle — Skeletal
rs2522063	ENSG00000092010.10	6.93717	2.24e-11	0.0392755	0.333069	chr5	131805591	chr14	24605367	24608176	PSME1	Muscle — Skeletal
rs2706379	ENSG00000092010.10	6.93717	2.24e-11	0.0392755	0.333069	chr5	131805735	chr14	24605367	24608176	PSME1	Muscle — Skeletal
rs2706383	ENSG00000092010.10	6.9342	2.28e-11	0.0392755	0.327616	chr5	131792402	chr14	24605367	24608176	PSME1	Muscle — Skeletal
rs2522047	ENSG00000092010.10	6.92813	2.36e-11	0.0392755	0.327208	chr5	131795882	chr14	24605367	24608176	PSME1	Muscle — Skeletal
rs2522054	ENSG00000092010.10	6.92139	2.46e-11	0.0392755	0.331351	chr5	131799526	chr14	24605367	24608176	PSME1	Muscle — Skeletal
rs2522056	ENSG00000092010.10	6.92031	2.48e-11	0.0392755	0.331297	chr5	131801726	chr14	24605367	24608176	PSME1	Muscle — Skeletal
rs2706339	ENSG00000092010.10	6.92029	2.48e-11	0.0392755	0.331277	chr5	131800105	chr14	24605367	24608176	PSME1	Muscle — Skeletal
rs12554842	ENSG00000206384.6	-6.89579	2.88e-11	0.0411261	-0.558948	chr9	137573407	chr3	130279178	130396999	COL6A6	Muscle — Skeletal
rs886286	ENSG00000092010.10	6.89299	2.93e-11	0.0411261	0.325382	chr5	131795597	chr14	24605367	24608176	PSME1	Muscle — Skeletal
rs757105	ENSG00000092010.10	6.89299	2.93e-11	0.0411261	0.325382	chr5	131795663	chr14	24605367	24608176	PSME1	Muscle — Skeletal
rs2522064	ENSG00000092010.10	6.89023	2.98e-11	0.0411261	0.333266	chr5	131806488	chr14	24605367	24608176	PSME1	Muscle — Skeletal
rs186740666	ENSG00000206384.6	-6.84327	3.97e-11	0.0517426	-0.54492	chr9	137571422	chr3	130279178	130396999	COL6A6	Muscle — Skeletal
rs2057655	ENSG00000092010.10	6.84236	3.99e-11	0.0517426	0.331055	chr5	131807624	chr14	24605367	24608176	PSME1	Muscle — Skeletal
rs8182547	ENSG00000165661.11	6.82436	4.45e-11	0.055767	0.292336	chr19	21967944	chr9	139098179	139137687	QSOX2	Muscle — Skeletal
rs7252552	ENSG00000165661.11	6.82037	4.56e-11	0.055767	0.288805	chr19	21968019	chr9	139098179	139137687	QSOX2	Muscle — Skeletal
rs117470848	ENSG00000206384.6	-6.7879	5.56e-11	0.0660175	-0.550435	chr9	137571978	chr3	130279178	130396999	COL6A6	Muscle — Skeletal
rs28429562	ENSG00000053371.8	-6.73448	7.67e-11	0.0886824	-0.48844	chr18	7091805	chr1	19630459	19638640	AKR7A2	Muscle — Skeletal
rs78738076	ENSG00000206384.6	-6.72851	7.95e-11	0.0895054	-0.545576	chr9	137570490	chr3	130279178	130396999	COL6A6	Muscle — Skeletal
rs76536200	ENSG00000206384.6	-6.71523	8.61e-11	0.0925378	-0.550181	chr9	137579375	chr3	130279178	130396999	COL6A6	Muscle — Skeletal
rs12532616	ENSG00000100568.6	6.71444	8.65e-11	0.0925378	0.420214	chr7	33715923	chr14	68113792	68141548	VTI1B	Muscle — Skeletal
rs565535	ENSG00000102445.14	-6.7027	9.29e-11	0.0957202	-0.420176	chr6	74287825	chr13	46916139	47012325	KIAA0226L	Muscle — Skeletal
rs11007490	ENSG00000248714.2	6.70068	9.4e-11	0.0957202	0.493936	chr10	29554120	chr17	47438527	47447360	RP11-1079K10.3	Muscle — Skeletal
rs1543438	ENSG00000272769.1	6.69071	9.98e-11	0.0992534	0.50826	chr20	30061053	chr2	133103189	133104870	RP11-725P16.2	Muscle — Skeletal
rs758335	ENSG00000100316.11	10.7206	7.02e-19	1.67e-08	1.02897	chr16	2011126	chr22	39708887	39716394	RPL3	Pancreas
rs397460	ENSG00000100316.11	10.6318	1.13e-18	1.67e-08	1.04616	chr16	2010181	chr22	39708887	39716394	RPL3	Pancreas
rs2815301	ENSG00000100316.11	10.5738	1.54e-18	1.67e-08	1.05363	chr16	2004718	chr22	39708887	39716394	RPL3	Pancreas
rs6366	ENSG00000100316.11	10.5724	1.55e-18	1.67e-08	1.01738	chr16	2014031	chr22	39708887	39716394	RPL3	Pancreas
rs397435	ENSG00000100316.11	10.3155	6.1e-18	4.38e-08	1.01302	chr16	2010138	chr22	39708887	39716394	RPL3	Pancreas
rs2286466	ENSG00000100316.11	10.3155	6.1e-18	4.38e-08	1.01302	chr16	2014283	chr22	39708887	39716394	RPL3	Pancreas
rs72810380	ENSG00000174326.7	7.52856	1.4e-11	0.0546317	0.885338	chr5	158180041	chr17	6944949	6947242	SLC16A11	Pancreas
rs55768258	ENSG00000174326.7	7.52728	1.41e-11	0.0546317	0.885218	chr5	158177415	chr17	6944949	6947242	SLC16A11	Pancreas
rs59440022	ENSG00000174326.7	7.52674	1.41e-11	0.0546317	0.885084	chr5	158182458	chr17	6944949	6947242	SLC16A11	Pancreas
rs72810383	ENSG00000174326.7	7.51551	1.5e-11	0.0546317	0.884032	chr5	158181282	chr17	6944949	6947242	SLC16A11	Pancreas
rs57256922	ENSG00000174326.7	7.5132	1.52e-11	0.0546317	0.883288	chr5	158180057	chr17	6944949	6947242	SLC16A11	Pancreas
rs35793967	ENSG00000174326.7	7.51242	1.52e-11	0.0546317	0.883192	chr5	158178879	chr17	6944949	6947242	SLC16A11	Pancreas
rs7033206	ENSG00000132746.10	-7.69285	1.42e-12	0.0656358	-1.05985	chr9	14230110	chr11	67429633	67448671	ALDH3B2	Skin — Not Sun Exposed (Suprapubic)
rs17116545	ENSG00000106268.11	-7.37767	2.17e-12	0.00538325	-0.663261	chr11	114027277	chr7	2281857	2290781	NUDT1	Skin — Sun Exposed (Lower leg)
rs17116543	ENSG00000106268.11	-7.18672	7.02e-12	0.0157842	-0.644006	chr11	114026933	chr7	2281857	2290781	NUDT1	Skin — Sun Exposed (Lower leg)
rs2731983	ENSG00000235098.4	7.17755	7.42e-12	0.0159348	1.11455	chr5	38469349	chr1	1353800	1357149	ANKRD65	Skin — Sun Exposed (Lower leg)
rs7329958	ENSG00000188517.10	7.11493	1.09e-11	0.0223106	0.478961	chr13	24782080	chr4	109731877	110223813	COL25A1	Skin — Sun Exposed (Lower leg)
rs9511154	ENSG00000188517.10	-6.96187	2.73e-11	0.0478014	-0.515218	chr13	24788197	chr4	109731877	110223813	COL25A1	Skin — Sun Exposed (Lower leg)
rs7336646	ENSG00000188517.10	6.85926	5.04e-11	0.0679463	0.459739	chr13	24783023	chr4	109731877	110223813	COL25A1	Skin — Sun Exposed (Lower leg)
rs7326088	ENSG00000188517.10	6.85926	5.04e-11	0.0679463	0.459741	chr13	24782963	chr4	109731877	110223813	COL25A1	Skin — Sun Exposed (Lower leg)
rs4770629	ENSG00000188517.10	6.85924	5.04e-11	0.0679463	0.459747	chr13	24782103	chr4	109731877	110223813	COL25A1	Skin — Sun Exposed (Lower leg)
rs7323478	ENSG00000188517.10	6.85924	5.04e-11	0.0679463	0.459747	chr13	24782367	chr4	109731877	110223813	COL25A1	Skin — Sun Exposed (Lower leg)
rs7325589	ENSG00000188517.10	6.85924	5.04e-11	0.0679463	0.459747	chr13	24782397	chr4	109731877	110223813	COL25A1	Skin — Sun Exposed (Lower leg)
rs7323885	ENSG00000188517.10	6.85924	5.04e-11	0.0679463	0.459747	chr13	24782560	chr4	109731877	110223813	COL25A1	Skin — Sun Exposed (Lower leg)
rs2861545	ENSG00000188517.10	6.85924	5.04e-11	0.0679463	0.459747	chr13	24782729	chr4	109731877	110223813	COL25A1	Skin — Sun Exposed (Lower leg)
rs4656926	ENSG00000178015.4	-6.84245	5.56e-11	0.0729628	-1.07734	chr1	160650913	chr5	94955782	94957846	GPR150	Skin — Sun Exposed (Lower leg)
rs740470	ENSG00000198108.3	-6.83737	5.73e-11	0.0731582	-0.349017	chr16	5468347	chr5	129240165	129522327	CHSY3	Skin — Sun Exposed (Lower leg)
rs7017533	ENSG00000235098.4	-6.79116	7.53e-11	0.0935599	-1.14086	chr8	60572959	chr1	1353800	1357149	ANKRD65	Skin — Sun Exposed (Lower leg)
rs13015442	ENSG00000272784.1	6.77455	8.3e-11	0.0980079	1.11685	chr2	202829668	chr4	184015576	184016209	RP11-335L23.5	Skin — Sun Exposed (Lower leg)
rs4711366	ENSG00000173418.7	13.3261	1.73e-25	9.78e-15	0.67804	chr6	33879800	chr20	19997760	20014299	NAA20	Testis
rs13205164	ENSG00000173418.7	12.7057	5.09e-24	1.44e-13	0.675467	chr6	33879773	chr20	19997760	20014299	NAA20	Testis
rs1052887	ENSG00000266967.2	-10.9528	8.09e-20	1.53e-09	-0.729587	chr15	102277480	chr17	41102543	41116515	AARSD1	Testis
rs8008120	ENSG00000262395.1	-10.8675	1.3e-19	1.57e-09	-0.778777	chr14	88622367	chr17	53531407	53535811	RP11-515E23.2	Testis
rs892596	ENSG00000259817.1	-10.8556	1.39e-19	1.57e-09	-0.855006	chr19	45003267	chr16	73846520	73849953	RP11-53L24.1	Testis
rs1143136	ENSG00000266967.2	-10.6882	3.51e-19	2.86e-09	-0.707863	chr15	102264476	chr17	41102543	41116515	AARSD1	Testis
rs62027626	ENSG00000266967.2	-10.6871	3.53e-19	2.86e-09	-0.707846	chr15	102263075	chr17	41102543	41116515	AARSD1	Testis
rs12431598	ENSG00000262395.1	10.4229	1.53e-18	1.08e-08	0.782929	chr14	88630812	chr17	53531407	53535811	RP11-515E23.2	Testis
rs1940551	ENSG00000262395.1	-10.128	7.82e-18	4.87e-08	-0.77003	chr14	88603859	chr17	53531407	53535811	RP11-515E23.2	Testis
rs6574994	ENSG00000262395.1	-10.101	9.07e-18	4.87e-08	-0.77581	chr14	88614541	chr17	53531407	53535811	RP11-515E23.2	Testis
rs62026997	ENSG00000266967.2	-10.0791	1.02e-17	4.87e-08	-0.690426	chr15	102312835	chr17	41102543	41116515	AARSD1	Testis
rs11852801	ENSG00000266967.2	-10.0778	1.03e-17	4.87e-08	-0.690594	chr15	102315736	chr17	41102543	41116515	AARSD1	Testis
rs12438853	ENSG00000266967.2	-10.0628	1.12e-17	4.89e-08	-0.6911	chr15	102318754	chr17	41102543	41116515	AARSD1	Testis
rs11159841	ENSG00000262395.1	10.0167	1.45e-17	5.86e-08	0.77196	chr14	88587120	chr17	53531407	53535811	RP11-515E23.2	Testis
rs12439427	ENSG00000266967.2	-9.9902	1.67e-17	6.33e-08	-0.684966	chr15	102319267	chr17	41102543	41116515	AARSD1	Testis
rs3742701	ENSG00000262395.1	-9.93301	2.3e-17	8.14e-08	-0.797807	chr14	88632983	chr17	53531407	53535811	RP11-515E23.2	Testis
rs8037974	ENSG00000266967.2	-9.90601	2.67e-17	8.89e-08	-0.747349	chr15	102328708	chr17	41102543	41116515	AARSD1	Testis
rs2295740	ENSG00000262395.1	9.88052	3.07e-17	9.67e-08	0.772031	chr14	88602804	chr17	53531407	53535811	RP11-515E23.2	Testis
rs12665045	ENSG00000173418.7	9.86178	3.4e-17	1.02e-07	0.694669	chr6	33886682	chr20	19997760	20014299	NAA20	Testis
rs62026993	ENSG00000266967.2	-9.84055	3.83e-17	1.08e-07	-0.686542	chr15	102309417	chr17	41102543	41116515	AARSD1	Testis
rs62026996	ENSG00000266967.2	-9.83139	4.03e-17	1.09e-07	-0.762014	chr15	102312055	chr17	41102543	41116515	AARSD1	Testis
rs6574993	ENSG00000262395.1	-9.81066	4.51e-17	1.16e-07	-0.758348	chr14	88606993	chr17	53531407	53535811	RP11-515E23.2	Testis
rs2208547	ENSG00000262395.1	-9.78754	5.13e-17	1.18e-07	-0.754811	chr14	88604515	chr17	53531407	53535811	RP11-515E23.2	Testis
rs2245688	ENSG00000262395.1	-9.77743	5.42e-17	1.18e-07	-0.754366	chr14	88595873	chr17	53531407	53535811	RP11-515E23.2	Testis
rs2755080	ENSG00000262395.1	-9.77743	5.42e-17	1.18e-07	-0.754366	chr14	88595886	chr17	53531407	53535811	RP11-515E23.2	Testis
rs8038125	ENSG00000266967.2	-9.75926	6e-17	1.26e-07	-0.730514	chr15	102249178	chr17	41102543	41116515	AARSD1	Testis
rs2286851	ENSG00000174567.7	9.70276	8.19e-17	1.66e-07	0.709585	chr2	210673714	chr1	204167288	204183220	GOLT1A	Testis
rs4341685	ENSG00000262395.1	9.6625	1.02e-16	2e-07	0.77161	chr14	88575161	chr17	53531407	53535811	RP11-515E23.2	Testis
rs4713707	ENSG00000133641.13	9.6021	1.43e-16	2.69e-07	0.824085	chr6	33839458	chr12	88427623	88443937	C12orf29	Testis
rs11858182	ENSG00000266967.2	-9.55188	1.88e-16	3.33e-07	-0.670554	chr15	102326637	chr17	41102543	41116515	AARSD1	Testis
rs62026990	ENSG00000266967.2	-9.48244	2.75e-16	4.73e-07	-0.792338	chr15	102307916	chr17	41102543	41116515	AARSD1	Testis
rs2286851	ENSG00000231196.3	9.47682	2.84e-16	4.73e-07	0.762951	chr2	210673714	chr1	147762996	147767966	RP11-495P10.8	Testis
rs62027617	ENSG00000266967.2	-9.39264	4.51e-16	7.1e-07	-0.722926	chr15	102240769	chr17	41102543	41116515	AARSD1	Testis
rs12694188	ENSG00000174567.7	9.27857	8.43e-16	1.23e-06	0.679558	chr2	210676294	chr1	204167288	204183220	GOLT1A	Testis
rs731953	ENSG00000174567.7	9.27738	8.49e-16	1.23e-06	0.679475	chr2	210675570	chr1	204167288	204183220	GOLT1A	Testis
rs8024223	ENSG00000266967.2	-9.25736	9.47e-16	1.28e-06	-0.728851	chr15	102215765	chr17	41102543	41116515	AARSD1	Testis
rs62027594	ENSG00000266967.2	-9.25736	9.47e-16	1.28e-06	-0.728851	chr15	102224053	chr17	41102543	41116515	AARSD1	Testis
rs2109852	ENSG00000174567.7	9.21564	1.19e-15	1.53e-06	0.681598	chr2	210658151	chr1	204167288	204183220	GOLT1A	Testis
rs66891384	ENSG00000173418.7	9.21162	1.22e-15	1.53e-06	0.678809	chr6	33890793	chr20	19997760	20014299	NAA20	Testis
rs731953	ENSG00000231196.3	9.19928	1.3e-15	1.6e-06	0.736762	chr2	210675570	chr1	147762996	147767966	RP11-495P10.8	Testis
rs12694188	ENSG00000231196.3	9.18358	1.42e-15	1.71e-06	0.736056	chr2	210676294	chr1	147762996	147767966	RP11-495P10.8	Testis
rs55782644	ENSG00000266967.2	-9.16722	1.55e-15	1.83e-06	-0.71361	chr15	102225805	chr17	41102543	41116515	AARSD1	Testis
rs8033312	ENSG00000266967.2	-9.13556	1.85e-15	2.13e-06	-0.711856	chr15	102212577	chr17	41102543	41116515	AARSD1	Testis
rs2109852	ENSG00000231196.3	9.12589	1.95e-15	2.21e-06	0.738461	chr2	210658151	chr1	147762996	147767966	RP11-495P10.8	Testis
rs11692338	ENSG00000174567.7	9.10991	2.12e-15	2.36e-06	0.668144	chr2	210643881	chr1	204167288	204183220	GOLT1A	Testis
rs1990452	ENSG00000231196.3	9.09686	2.28e-15	2.49e-06	0.7383	chr2	210657794	chr1	147762996	147767966	RP11-495P10.8	Testis
rs2641274	ENSG00000266967.2	-9.08051	2.49e-15	2.67e-06	-0.761643	chr15	102329004	chr17	41102543	41116515	AARSD1	Testis
rs4713708	ENSG00000133641.13	9.04031	3.11e-15	3.2e-06	0.821559	chr6	33840069	chr12	88427623	88443937	C12orf29	Testis
rs4713709	ENSG00000133641.13	9.04031	3.11e-15	3.2e-06	0.821561	chr6	33840073	chr12	88427623	88443937	C12orf29	Testis
rs708394	ENSG00000266967.2	-8.9058	6.47e-15	6.54e-06	-0.688923	chr15	102182183	chr17	41102543	41116515	AARSD1	Testis
rs11692338	ENSG00000231196.3	8.89251	6.95e-15	6.91e-06	0.717618	chr2	210643881	chr1	147762996	147767966	RP11-495P10.8	Testis
rs13034819	ENSG00000174567.7	8.84428	9.04e-15	8.83e-06	0.658981	chr2	210685582	chr1	204167288	204183220	GOLT1A	Testis
rs1143138	ENSG00000105185.7	-8.82319	1.01e-14	9.74e-06	-0.794334	chr15	102264304	chr19	33071974	33078358	PDCD5	Testis
rs8024180	ENSG00000105185.7	-8.8039	1.13e-14	1.06e-05	-0.804524	chr15	102273500	chr19	33071974	33078358	PDCD5	Testis
rs1990452	ENSG00000174567.7	8.77131	1.34e-14	1.25e-05	0.66281	chr2	210657794	chr1	204167288	204183220	GOLT1A	Testis
rs9312	ENSG00000241852.5	-8.73201	1.66e-14	1.51e-05	-0.971062	chr6	40347258	chr8	22457114	22461663	C8orf58	Testis
rs62027630	ENSG00000266967.2	-8.7278	1.7e-14	1.51e-05	-0.735488	chr15	102278562	chr17	41102543	41116515	AARSD1	Testis
rs8035869	ENSG00000266967.2	-8.72745	1.7e-14	1.51e-05	-0.735332	chr15	102274291	chr17	41102543	41116515	AARSD1	Testis
rs10174867	ENSG00000231196.3	8.68017	2.2e-14	1.92e-05	0.684554	chr2	210694720	chr1	147762996	147767966	RP11-495P10.8	Testis
rs2191915	ENSG00000231196.3	8.65559	2.52e-14	2.16e-05	0.701952	chr2	210642687	chr1	147762996	147767966	RP11-495P10.8	Testis
rs10932308	ENSG00000231196.3	8.63932	2.75e-14	2.32e-05	0.702887	chr2	210642473	chr1	147762996	147767966	RP11-495P10.8	Testis
rs1558438	ENSG00000231196.3	-8.59147	3.56e-14	2.97e-05	-0.680844	chr2	210670965	chr1	147762996	147767966	RP11-495P10.8	Testis
rs56085335	ENSG00000105185.7	-8.58105	3.77e-14	3.09e-05	-0.807602	chr15	102288471	chr19	33071974	33078358	PDCD5	Testis
rs17803849	ENSG00000231196.3	-8.55198	4.41e-14	3.55e-05	-0.676594	chr2	210673445	chr1	147762996	147767966	RP11-495P10.8	Testis
rs6574991	ENSG00000262395.1	-8.55027	4.45e-14	3.55e-05	-0.688554	chr14	88603502	chr17	53531407	53535811	RP11-515E23.2	Testis
rs2191915	ENSG00000174567.7	8.46386	7.09e-14	5.5e-05	0.635246	chr2	210642687	chr1	204167288	204183220	GOLT1A	Testis
rs13034819	ENSG00000231196.3	8.44913	7.67e-14	5.86e-05	0.698084	chr2	210685582	chr1	147762996	147767966	RP11-495P10.8	Testis
rs2041524	ENSG00000231196.3	8.44702	7.76e-14	5.86e-05	0.67654	chr2	210692570	chr1	147762996	147767966	RP11-495P10.8	Testis
rs10932310	ENSG00000231196.3	8.43009	8.5e-14	6.26e-05	0.683107	chr2	210672638	chr1	147762996	147767966	RP11-495P10.8	Testis
rs36095346	ENSG00000173418.7	8.38078	1.11e-13	8.05e-05	0.603762	chr6	33882737	chr20	19997760	20014299	NAA20	Testis
rs7574101	ENSG00000174567.7	8.36375	1.21e-13	8.71e-05	0.617862	chr2	210679608	chr1	204167288	204183220	GOLT1A	Testis
rs9348927	ENSG00000133641.13	8.33952	1.38e-13	9.8e-05	0.776314	chr6	33840657	chr12	88427623	88443937	C12orf29	Testis
rs2370835	ENSG00000231196.3	8.27645	1.94e-13	0.00013573	0.66106	chr2	210670985	chr1	147762996	147767966	RP11-495P10.8	Testis
rs9348928	ENSG00000133641.13	8.25871	2.13e-13	0.000147446	0.758212	chr6	33840667	chr12	88427623	88443937	C12orf29	Testis
rs747889	ENSG00000173418.7	8.21829	2.65e-13	0.000180846	0.585001	chr6	33878775	chr20	19997760	20014299	NAA20	Testis
rs10932309	ENSG00000231196.3	8.19355	3.02e-13	0.000203965	0.694752	chr2	210671130	chr1	147762996	147767966	RP11-495P10.8	Testis
rs2236267	ENSG00000262395.1	-8.18103	3.23e-13	0.000215516	-0.603266	chr14	88632321	chr17	53531407	53535811	RP11-515E23.2	Testis
rs2370835	ENSG00000174567.7	8.15312	3.75e-13	0.000245263	0.600825	chr2	210670985	chr1	204167288	204183220	GOLT1A	Testis
rs352731	ENSG00000105185.7	-8.15246	3.77e-13	0.000245263	-0.771879	chr15	102289502	chr19	33071974	33078358	PDCD5	Testis
rs10932310	ENSG00000174567.7	8.14559	3.91e-13	0.000251539	0.613297	chr2	210672638	chr1	204167288	204183220	GOLT1A	Testis
rs352719	ENSG00000105185.7	8.13286	4.18e-13	0.000266191	0.789916	chr15	102313716	chr19	33071974	33078358	PDCD5	Testis
rs1558438	ENSG00000174567.7	-8.11415	4.62e-13	0.000287715	-0.602548	chr2	210670965	chr1	204167288	204183220	GOLT1A	Testis
rs352724	ENSG00000105185.7	8.11411	4.62e-13	0.000287715	0.785783	chr15	102320985	chr19	33071974	33078358	PDCD5	Testis
rs352723	ENSG00000105185.7	8.08702	5.34e-13	0.000326366	0.767119	chr15	102320929	chr19	33071974	33078358	PDCD5	Testis
rs10932308	ENSG00000174567.7	8.08638	5.36e-13	0.000326366	0.618542	chr2	210642473	chr1	204167288	204183220	GOLT1A	Testis
rs9394686	ENSG00000241852.5	-8.02629	7.37e-13	0.000436601	-0.910814	chr6	40359067	chr8	22457114	22461663	C8orf58	Testis
rs8506	ENSG00000241852.5	-8.02572	7.4e-13	0.000436601	-0.910815	chr6	40347552	chr8	22457114	22461663	C8orf58	Testis
rs72861019	ENSG00000241852.5	-8.02572	7.4e-13	0.000436601	-0.910815	chr6	40350702	chr8	22457114	22461663	C8orf58	Testis
rs1810232	ENSG00000105185.7	7.9922	8.84e-13	0.000516322	0.763472	chr15	102316200	chr19	33071974	33078358	PDCD5	Testis
rs1233421	ENSG00000138813.5	-7.97054	9.91e-13	0.000573314	-0.25473	chr6	29501514	chr4	100432161	100463460	C4orf17	Testis
rs422241	ENSG00000138813.5	-7.94725	1.12e-12	0.000642106	-0.256021	chr6	29506300	chr4	100432161	100463460	C4orf17	Testis
rs414390	ENSG00000138813.5	-7.94215	1.15e-12	0.000653113	-0.255859	chr6	29509874	chr4	100432161	100463460	C4orf17	Testis
rs12977652	ENSG00000259817.1	-7.9376	1.18e-12	0.000662436	-0.759936	chr19	45004645	chr16	73846520	73849953	RP11-53L24.1	Testis
rs1233425	ENSG00000138813.5	-7.90381	1.41e-12	0.000771832	-0.255911	chr6	29498497	chr4	100432161	100463460	C4orf17	Testis
rs909967	ENSG00000138813.5	-7.90368	1.41e-12	0.000771832	-0.255944	chr6	29499537	chr4	100432161	100463460	C4orf17	Testis
rs362544	ENSG00000138813.5	-7.90321	1.42e-12	0.000771832	-0.255972	chr6	29500287	chr4	100432161	100463460	C4orf17	Testis
rs62027629	ENSG00000266967.2	-7.88552	1.56e-12	0.000839474	-0.723849	chr15	102278422	chr17	41102543	41116515	AARSD1	Testis
rs7574101	ENSG00000231196.3	7.8754	1.64e-12	0.00087725	0.647561	chr2	210679608	chr1	147762996	147767966	RP11-495P10.8	Testis
rs932996	ENSG00000167065.9	-7.82924	2.09e-12	0.00108869	-0.56816	chr10	59866430	chr22	31048038	31063877	DUSP18	Testis
rs2658653	ENSG00000105185.7	7.7888	2.59e-12	0.0013232	0.758052	chr15	102292601	chr19	33071974	33078358	PDCD5	Testis
rs378956	ENSG00000138813.5	7.77587	2.77e-12	0.00136724	0.250624	chr6	29522207	chr4	100432161	100463460	C4orf17	Testis
rs362536	ENSG00000138813.5	7.77587	2.77e-12	0.00136724	0.250624	chr6	29526940	chr4	100432161	100463460	C4orf17	Testis
rs365488	ENSG00000138813.5	-7.77587	2.77e-12	0.00136724	-0.250624	chr6	29517958	chr4	100432161	100463460	C4orf17	Testis
rs417374	ENSG00000138813.5	-7.77587	2.77e-12	0.00136724	-0.250624	chr6	29518472	chr4	100432161	100463460	C4orf17	Testis
rs2745406	ENSG00000138813.5	-7.75822	3.04e-12	0.00148162	-0.242388	chr6	29496083	chr4	100432161	100463460	C4orf17	Testis
rs2745409	ENSG00000138813.5	-7.75733	3.06e-12	0.00148162	-0.252464	chr6	29501924	chr4	100432161	100463460	C4orf17	Testis
rs17803849	ENSG00000174567.7	-7.74285	3.3e-12	0.00158536	-0.582275	chr2	210673445	chr1	204167288	204183220	GOLT1A	Testis
rs414282	ENSG00000138813.5	-7.71833	3.76e-12	0.00178834	-0.254331	chr6	29506260	chr4	100432161	100463460	C4orf17	Testis
rs2041524	ENSG00000174567.7	7.6956	4.23e-12	0.00199834	0.584346	chr2	210692570	chr1	204167288	204183220	GOLT1A	Testis
rs17596180	ENSG00000173418.7	7.6897	4.36e-12	0.00204419	0.569588	chr6	33876600	chr20	19997760	20014299	NAA20	Testis
rs397212	ENSG00000105185.7	-7.66369	5e-12	0.00232383	-0.80889	chr15	102291955	chr19	33071974	33078358	PDCD5	Testis
rs362540	ENSG00000138813.5	-7.64261	5.59e-12	0.00257409	-0.243643	chr6	29510325	chr4	100432161	100463460	C4orf17	Testis
rs12654371	ENSG00000182197.6	-7.62853	6.01e-12	0.00274886	-0.735066	chr5	39671922	chr8	118806729	119124092	EXT1	Testis
rs362512	ENSG00000138813.5	7.58745	7.46e-12	0.00338039	0.244567	chr6	29530628	chr4	100432161	100463460	C4orf17	Testis
rs2523429	ENSG00000138813.5	-7.56823	8.24e-12	0.00370786	-0.247804	chr6	29488416	chr4	100432161	100463460	C4orf17	Testis
rs17535965	ENSG00000173418.7	7.55538	8.82e-12	0.00393395	0.563332	chr6	33874440	chr20	19997760	20014299	NAA20	Testis
rs10174867	ENSG00000174567.7	7.52643	1.03e-11	0.00453933	0.572655	chr2	210694720	chr1	204167288	204183220	GOLT1A	Testis
rs6574995	ENSG00000262395.1	-7.50411	1.15e-11	0.00505983	-0.603392	chr14	88618902	chr17	53531407	53535811	RP11-515E23.2	Testis
rs1233423	ENSG00000138813.5	-7.49632	1.2e-11	0.00518865	-0.246381	chr6	29499301	chr4	100432161	100463460	C4orf17	Testis
rs909968	ENSG00000138813.5	-7.49632	1.2e-11	0.00518865	-0.246381	chr6	29499505	chr4	100432161	100463460	C4orf17	Testis
rs9968	ENSG00000138813.5	-7.45152	1.51e-11	0.00641254	-0.242547	chr6	29501037	chr4	100432161	100463460	C4orf17	Testis
rs2745408	ENSG00000138813.5	-7.45144	1.51e-11	0.00641254	-0.242528	chr6	29501920	chr4	100432161	100463460	C4orf17	Testis
rs419957	ENSG00000138813.5	-7.45124	1.52e-11	0.00641254	-0.242487	chr6	29505769	chr4	100432161	100463460	C4orf17	Testis
rs2039221	ENSG00000268580.1	-7.41323	1.85e-11	0.00775339	-0.618323	chr9	115874261	chr2	145635301	145639600	RP11-514A9.1	Testis
rs62027586	ENSG00000266967.2	-7.39771	2e-11	0.00834151	-0.721303	chr15	102191247	chr17	41102543	41116515	AARSD1	Testis
rs2745400	ENSG00000138813.5	-7.38737	2.11e-11	0.00873606	-0.25156	chr6	29488249	chr4	100432161	100463460	C4orf17	Testis
rs7588518	ENSG00000174567.7	7.3707	2.3e-11	0.00945456	0.593525	chr2	210627072	chr1	204167288	204183220	GOLT1A	Testis
rs7169656	ENSG00000266967.2	-7.3684	2.33e-11	0.00946721	-0.600949	chr15	102347087	chr17	41102543	41116515	AARSD1	Testis
rs362513	ENSG00000138813.5	7.36766	2.34e-11	0.00946721	0.24244	chr6	29528318	chr4	100432161	100463460	C4orf17	Testis
rs4904411	ENSG00000262395.1	7.3619	2.41e-11	0.00968468	0.622287	chr14	88510255	chr17	53531407	53535811	RP11-515E23.2	Testis
rs62027041	ENSG00000266967.2	-7.35806	2.46e-11	0.00980924	-0.600308	chr15	102343577	chr17	41102543	41116515	AARSD1	Testis
rs2293166	ENSG00000259817.1	-7.35524	2.49e-11	0.00988377	-0.639044	chr19	45004823	chr16	73846520	73849953	RP11-53L24.1	Testis
rs444013	ENSG00000138813.5	7.35222	2.53e-11	0.00994296	0.240772	chr6	29523646	chr4	100432161	100463460	C4orf17	Testis
rs1233405	ENSG00000138813.5	7.35089	2.55e-11	0.00994296	0.240786	chr6	29529754	chr4	100432161	100463460	C4orf17	Testis
rs2401759	ENSG00000262395.1	-7.35007	2.56e-11	0.00994296	-0.607883	chr14	88617849	chr17	53531407	53535811	RP11-515E23.2	Testis
rs362514	ENSG00000138813.5	-7.34242	2.66e-11	0.010274	-0.233361	chr6	29507310	chr4	100432161	100463460	C4orf17	Testis
rs13029616	ENSG00000231196.3	7.33945	2.71e-11	0.0103624	0.63136	chr2	210619276	chr1	147762996	147767966	RP11-495P10.8	Testis
rs453658	ENSG00000138813.5	7.30917	3.16e-11	0.011955	0.237932	chr6	29519848	chr4	100432161	100463460	C4orf17	Testis
rs11724	ENSG00000138813.5	7.30917	3.16e-11	0.011955	0.237932	chr6	29521319	chr4	100432161	100463460	C4orf17	Testis
rs7588518	ENSG00000231196.3	7.30766	3.19e-11	0.0119689	0.64293	chr2	210627072	chr1	147762996	147767966	RP11-495P10.8	Testis
rs62027587	ENSG00000266967.2	-7.30103	3.3e-11	0.0123036	-0.728531	chr15	102195372	chr17	41102543	41116515	AARSD1	Testis
rs446198	ENSG00000138813.5	-7.28155	3.65e-11	0.0135146	-0.235352	chr6	29507426	chr4	100432161	100463460	C4orf17	Testis
rs2370828	ENSG00000231196.3	7.27124	3.85e-11	0.0141598	0.625138	chr2	210619594	chr1	147762996	147767966	RP11-495P10.8	Testis
rs2456491	ENSG00000105185.7	7.26628	3.95e-11	0.0144319	0.733816	chr15	102305129	chr19	33071974	33078358	PDCD5	Testis
rs4699268	ENSG00000135775.9	-7.25263	4.23e-11	0.0153835	-0.356824	chr4	96480061	chr1	230778235	230829728	COG2	Testis
rs58816446	ENSG00000266967.2	7.24821	4.33e-11	0.015637	0.495309	chr15	102306233	chr17	41102543	41116515	AARSD1	Testis
rs6092498	ENSG00000120156.16	-7.24534	4.4e-11	0.0157697	-0.507462	chr20	56173807	chr9	27109139	27230173	TEK	Testis
rs2745411	ENSG00000138813.5	-7.22351	4.92e-11	0.0175319	-0.234959	chr6	29518442	chr4	100432161	100463460	C4orf17	Testis
rs62027583	ENSG00000266967.2	-7.21972	5.02e-11	0.017765	-0.688824	chr15	102186319	chr17	41102543	41116515	AARSD1	Testis
rs13017987	ENSG00000174567.7	7.20839	5.32e-11	0.0187128	0.589409	chr2	210635224	chr1	204167288	204183220	GOLT1A	Testis
rs1233426	ENSG00000138813.5	-7.17488	6.31e-11	0.0218165	-0.238536	chr6	29498102	chr4	100432161	100463460	C4orf17	Testis
rs362546	ENSG00000138813.5	-7.17488	6.31e-11	0.0218165	-0.238536	chr6	29499416	chr4	100432161	100463460	C4orf17	Testis
rs1233422	ENSG00000138813.5	-7.17488	6.31e-11	0.0218165	-0.238536	chr6	29500412	chr4	100432161	100463460	C4orf17	Testis
rs4957217	ENSG00000182197.6	-7.16562	6.62e-11	0.0227152	-0.72914	chr5	39676277	chr8	118806729	119124092	EXT1	Testis
rs1233427	ENSG00000138813.5	-7.16464	6.65e-11	0.0227152	-0.238224	chr6	29496664	chr4	100432161	100463460	C4orf17	Testis
rs62027042	ENSG00000266967.2	-7.15246	7.08e-11	0.0238896	-0.58264	chr15	102344003	chr17	41102543	41116515	AARSD1	Testis
rs6943475	ENSG00000118596.7	-7.14611	7.32e-11	0.0245327	-0.520734	chr7	56574051	chr12	59989848	60176395	SLC16A7	Testis
rs7146550	ENSG00000262395.1	-7.11785	8.45e-11	0.0280158	-0.569701	chr14	88599886	chr17	53531407	53535811	RP11-515E23.2	Testis
rs17124105	ENSG00000262395.1	-7.11785	8.45e-11	0.0280158	-0.569701	chr14	88603841	chr17	53531407	53535811	RP11-515E23.2	Testis
rs13029616	ENSG00000174567.7	7.10818	8.88e-11	0.029252	0.566571	chr2	210619276	chr1	204167288	204183220	GOLT1A	Testis
rs11857104	ENSG00000105185.7	-7.10713	8.93e-11	0.029252	-0.647557	chr15	102246854	chr19	33071974	33078358	PDCD5	Testis
rs13185485	ENSG00000130348.7	7.09397	9.55e-11	0.031066	0.575213	chr5	134792097	chr6	107077453	107116292	QRSL1	Testis
rs11242249	ENSG00000130348.7	7.09309	9.59e-11	0.031066	0.575196	chr5	134797579	chr6	107077453	107116292	QRSL1	Testis
rs7031790	ENSG00000268580.1	-7.08039	1.02e-10	0.0327717	-0.604582	chr9	115892128	chr2	145635301	145639600	RP11-514A9.1	Testis
rs7867889	ENSG00000268580.1	-7.08039	1.02e-10	0.0327717	-0.604582	chr9	115894240	chr2	145635301	145639600	RP11-514A9.1	Testis
rs13017987	ENSG00000231196.3	7.07227	1.07e-10	0.0330946	0.633721	chr2	210635224	chr1	147762996	147767966	RP11-495P10.8	Testis
rs3828495	ENSG00000118596.7	-7.06877	1.09e-10	0.0330946	-0.515934	chr7	56608904	chr12	59989848	60176395	SLC16A7	Testis
rs12878664	ENSG00000262395.1	7.06775	1.09e-10	0.0330946	0.601407	chr14	88549799	chr17	53531407	53535811	RP11-515E23.2	Testis
rs8014682	ENSG00000262395.1	7.06368	1.11e-10	0.0330946	0.600447	chr14	88535240	chr17	53531407	53535811	RP11-515E23.2	Testis
rs11159838	ENSG00000262395.1	7.06368	1.11e-10	0.0330946	0.600447	chr14	88545833	chr17	53531407	53535811	RP11-515E23.2	Testis
rs2039221	ENSG00000126934.9	7.06359	1.12e-10	0.0330946	0.361543	chr9	115874261	chr19	4090319	4124126	MAP2K2	Testis
rs13173226	ENSG00000130348.7	7.0596	1.14e-10	0.0330946	0.574199	chr5	134786259	chr6	107077453	107116292	QRSL1	Testis
rs2370828	ENSG00000174567.7	7.05901	1.14e-10	0.0330946	0.561871	chr2	210619594	chr1	204167288	204183220	GOLT1A	Testis
rs34593554	ENSG00000118596.7	-7.04767	1.21e-10	0.0330946	-0.514587	chr7	56603434	chr12	59989848	60176395	SLC16A7	Testis
rs7782035	ENSG00000118596.7	-7.04767	1.21e-10	0.0330946	-0.514587	chr7	56604847	chr12	59989848	60176395	SLC16A7	Testis
rs7783143	ENSG00000118596.7	-7.04767	1.21e-10	0.0330946	-0.514587	chr7	56604850	chr12	59989848	60176395	SLC16A7	Testis
rs1906626	ENSG00000118596.7	-7.04767	1.21e-10	0.0330946	-0.514587	chr7	56605281	chr12	59989848	60176395	SLC16A7	Testis
rs4245580	ENSG00000118596.7	-7.04767	1.21e-10	0.0330946	-0.514587	chr7	56605446	chr12	59989848	60176395	SLC16A7	Testis
rs34765785	ENSG00000118596.7	-7.04767	1.21e-10	0.0330946	-0.514587	chr7	56605853	chr12	59989848	60176395	SLC16A7	Testis
rs13245583	ENSG00000118596.7	-7.04767	1.21e-10	0.0330946	-0.514587	chr7	56606479	chr12	59989848	60176395	SLC16A7	Testis
rs12719002	ENSG00000118596.7	-7.04767	1.21e-10	0.0330946	-0.514587	chr7	56606909	chr12	59989848	60176395	SLC16A7	Testis
rs3749500	ENSG00000118596.7	-7.04767	1.21e-10	0.0330946	-0.514587	chr7	56607497	chr12	59989848	60176395	SLC16A7	Testis
rs7785531	ENSG00000118596.7	-7.04767	1.21e-10	0.0330946	-0.514587	chr7	56608381	chr12	59989848	60176395	SLC16A7	Testis
rs12719003	ENSG00000118596.7	-7.04767	1.21e-10	0.0330946	-0.514587	chr7	56609305	chr12	59989848	60176395	SLC16A7	Testis
rs10215703	ENSG00000118596.7	-7.04767	1.21e-10	0.0330946	-0.514587	chr7	56610656	chr12	59989848	60176395	SLC16A7	Testis
rs62027043	ENSG00000266967.2	-7.04765	1.21e-10	0.0330946	-0.577257	chr15	102344852	chr17	41102543	41116515	AARSD1	Testis
rs1387068	ENSG00000118596.7	-7.04764	1.21e-10	0.0330946	-0.514587	chr7	56596683	chr12	59989848	60176395	SLC16A7	Testis
rs1532084	ENSG00000118596.7	-7.04761	1.21e-10	0.0330946	-0.514586	chr7	56591752	chr12	59989848	60176395	SLC16A7	Testis
rs1968937	ENSG00000118596.7	-7.04761	1.21e-10	0.0330946	-0.514586	chr7	56591773	chr12	59989848	60176395	SLC16A7	Testis
rs1532083	ENSG00000118596.7	-7.04761	1.21e-10	0.0330946	-0.514586	chr7	56593456	chr12	59989848	60176395	SLC16A7	Testis
rs34270096	ENSG00000118596.7	-7.04761	1.21e-10	0.0330946	-0.514586	chr7	56593553	chr12	59989848	60176395	SLC16A7	Testis
rs35483986	ENSG00000118596.7	-7.04761	1.21e-10	0.0330946	-0.514586	chr7	56593722	chr12	59989848	60176395	SLC16A7	Testis
rs34135483	ENSG00000118596.7	-7.04761	1.21e-10	0.0330946	-0.514586	chr7	56593755	chr12	59989848	60176395	SLC16A7	Testis
rs9801078	ENSG00000118596.7	-7.04701	1.21e-10	0.0330946	-0.514562	chr7	56589304	chr12	59989848	60176395	SLC16A7	Testis
rs8040299	ENSG00000266967.2	-7.0468	1.21e-10	0.0330946	-0.57713	chr15	102342004	chr17	41102543	41116515	AARSD1	Testis
rs62027040	ENSG00000266967.2	-7.0468	1.21e-10	0.0330946	-0.57713	chr15	102343451	chr17	41102543	41116515	AARSD1	Testis
rs13186406	ENSG00000130348.7	7.04562	1.22e-10	0.033135	0.573731	chr5	134792886	chr6	107077453	107116292	QRSL1	Testis
rs35549176	ENSG00000173418.7	7.03619	1.28e-10	0.0345978	0.568286	chr6	33899321	chr20	19997760	20014299	NAA20	Testis
rs1003582	ENSG00000138813.5	7.03072	1.32e-10	0.0354055	0.218638	chr6	29538403	chr4	100432161	100463460	C4orf17	Testis
rs10932309	ENSG00000174567.7	7.01872	1.4e-10	0.0374571	0.574095	chr2	210671130	chr1	204167288	204183220	GOLT1A	Testis
rs3910127	ENSG00000263609.1	7.01166	1.45e-10	0.0386432	0.468399	chr6	123592835	chr17	21760934	21792968	RP11-1109M24.16	Testis
rs13242355	ENSG00000118596.7	-7.00412	1.51e-10	0.0399658	-0.515874	chr7	56523616	chr12	59989848	60176395	SLC16A7	Testis
rs10440504	ENSG00000162482.4	6.98859	1.63e-10	0.043042	0.86118	chr4	169019386	chr1	19609052	19615744	AKR7A3	Testis
rs34585749	ENSG00000064300.4	-6.98192	1.69e-10	0.0443187	-0.521337	chr7	110036626	chr17	47572655	47592379	NGFR	Testis
rs57448144	ENSG00000118596.7	-6.9775	1.73e-10	0.0447607	-0.517608	chr7	56443150	chr12	59989848	60176395	SLC16A7	Testis
rs62027038	ENSG00000266967.2	-6.97229	1.77e-10	0.0447607	-0.675296	chr15	102341516	chr17	41102543	41116515	AARSD1	Testis
rs4299962	ENSG00000118596.7	-6.9719	1.78e-10	0.0447607	-0.510332	chr7	56565144	chr12	59989848	60176395	SLC16A7	Testis
rs10932307	ENSG00000231196.3	6.96871	1.81e-10	0.0447607	0.628082	chr2	210633848	chr1	147762996	147767966	RP11-495P10.8	Testis
rs6968398	ENSG00000118596.7	-6.9646	1.84e-10	0.0447607	-0.510446	chr7	56583929	chr12	59989848	60176395	SLC16A7	Testis
rs10233821	ENSG00000118596.7	-6.9642	1.85e-10	0.0447607	-0.510177	chr7	56557265	chr12	59989848	60176395	SLC16A7	Testis
rs9770121	ENSG00000118596.7	-6.96134	1.87e-10	0.0447607	-0.509677	chr7	56569560	chr12	59989848	60176395	SLC16A7	Testis
rs13246719	ENSG00000118596.7	-6.96091	1.88e-10	0.0447607	-0.509864	chr7	56621875	chr12	59989848	60176395	SLC16A7	Testis
rs6952081	ENSG00000118596.7	-6.9603	1.88e-10	0.0447607	-0.50971	chr7	56584411	chr12	59989848	60176395	SLC16A7	Testis
rs67299204	ENSG00000118596.7	-6.96009	1.89e-10	0.0447607	-0.509679	chr7	56585116	chr12	59989848	60176395	SLC16A7	Testis
rs3925031	ENSG00000118596.7	-6.96008	1.89e-10	0.0447607	-0.51285	chr7	56565915	chr12	59989848	60176395	SLC16A7	Testis
rs6956335	ENSG00000118596.7	-6.9597	1.89e-10	0.0447607	-0.509684	chr7	56584465	chr12	59989848	60176395	SLC16A7	Testis
rs10237408	ENSG00000118596.7	-6.95967	1.89e-10	0.0447607	-0.509615	chr7	56550617	chr12	59989848	60176395	SLC16A7	Testis
rs10235121	ENSG00000118596.7	-6.95967	1.89e-10	0.0447607	-0.509615	chr7	56558468	chr12	59989848	60176395	SLC16A7	Testis
rs6968342	ENSG00000118596.7	-6.95967	1.89e-10	0.0447607	-0.509615	chr7	56566244	chr12	59989848	60176395	SLC16A7	Testis
rs6967236	ENSG00000118596.7	-6.95967	1.89e-10	0.0447607	-0.509615	chr7	56566283	chr12	59989848	60176395	SLC16A7	Testis
rs28377328	ENSG00000118596.7	-6.95967	1.89e-10	0.0447607	-0.509615	chr7	56566553	chr12	59989848	60176395	SLC16A7	Testis
rs67135980	ENSG00000118596.7	-6.95967	1.89e-10	0.0447607	-0.509615	chr7	56568814	chr12	59989848	60176395	SLC16A7	Testis
rs10215778	ENSG00000118596.7	-6.95967	1.89e-10	0.0447607	-0.509615	chr7	56569542	chr12	59989848	60176395	SLC16A7	Testis
rs35624454	ENSG00000118596.7	-6.95967	1.89e-10	0.0447607	-0.509615	chr7	56571755	chr12	59989848	60176395	SLC16A7	Testis
rs10249528	ENSG00000118596.7	-6.95967	1.89e-10	0.0447607	-0.509615	chr7	56572536	chr12	59989848	60176395	SLC16A7	Testis
rs10256440	ENSG00000118596.7	-6.95967	1.89e-10	0.0447607	-0.509615	chr7	56573333	chr12	59989848	60176395	SLC16A7	Testis
rs12155162	ENSG00000118596.7	-6.95967	1.89e-10	0.0447607	-0.509615	chr7	56580787	chr12	59989848	60176395	SLC16A7	Testis
rs1817707	ENSG00000118596.7	-6.95918	1.9e-10	0.0447607	-0.510299	chr7	56568993	chr12	59989848	60176395	SLC16A7	Testis
rs9769202	ENSG00000118596.7	-6.95731	1.91e-10	0.0450006	-0.509931	chr7	56569674	chr12	59989848	60176395	SLC16A7	Testis
rs10224323	ENSG00000118596.7	-6.95436	1.94e-10	0.0454897	-0.512712	chr7	56559535	chr12	59989848	60176395	SLC16A7	Testis
rs28474875	ENSG00000118596.7	-6.94616	2.02e-10	0.0472224	-0.510444	chr7	56623501	chr12	59989848	60176395	SLC16A7	Testis
rs60842701	ENSG00000162482.4	-6.94327	2.05e-10	0.0477215	-1.19089	chr6	124596235	chr1	19609052	19615744	AKR7A3	Testis
rs28494798	ENSG00000118596.7	-6.93696	2.12e-10	0.0490699	-0.509944	chr7	56623640	chr12	59989848	60176395	SLC16A7	Testis
rs1976155	ENSG00000118596.7	-6.92637	2.24e-10	0.0506833	-0.509181	chr7	56624127	chr12	59989848	60176395	SLC16A7	Testis
rs2499759	ENSG00000173418.7	6.92165	2.29e-10	0.0506833	0.521343	chr6	33888809	chr20	19997760	20014299	NAA20	Testis
rs6968161	ENSG00000118596.7	-6.92067	2.3e-10	0.0506833	-0.51361	chr7	56645223	chr12	59989848	60176395	SLC16A7	Testis
rs13227258	ENSG00000118596.7	-6.91868	2.33e-10	0.0506833	-0.508395	chr7	56623844	chr12	59989848	60176395	SLC16A7	Testis
rs12719008	ENSG00000118596.7	-6.91831	2.33e-10	0.0506833	-0.508365	chr7	56623995	chr12	59989848	60176395	SLC16A7	Testis
rs12719009	ENSG00000118596.7	-6.91831	2.33e-10	0.0506833	-0.508365	chr7	56624003	chr12	59989848	60176395	SLC16A7	Testis
rs4358766	ENSG00000118596.7	-6.9183	2.33e-10	0.0506833	-0.508428	chr7	56632451	chr12	59989848	60176395	SLC16A7	Testis
rs12532544	ENSG00000118596.7	-6.9183	2.33e-10	0.0506833	-0.508428	chr7	56632883	chr12	59989848	60176395	SLC16A7	Testis
rs10237423	ENSG00000118596.7	-6.91826	2.33e-10	0.0506833	-0.508416	chr7	56631221	chr12	59989848	60176395	SLC16A7	Testis
rs6967979	ENSG00000118596.7	-6.91826	2.33e-10	0.0506833	-0.508416	chr7	56631632	chr12	59989848	60176395	SLC16A7	Testis
rs66831640	ENSG00000118596.7	-6.91818	2.33e-10	0.0506833	-0.508386	chr7	56629717	chr12	59989848	60176395	SLC16A7	Testis
rs10232356	ENSG00000118596.7	-6.9181	2.33e-10	0.0506833	-0.508356	chr7	56627061	chr12	59989848	60176395	SLC16A7	Testis
rs1976156	ENSG00000118596.7	-6.91806	2.33e-10	0.0506833	-0.508345	chr7	56624091	chr12	59989848	60176395	SLC16A7	Testis
rs13244692	ENSG00000118596.7	-6.91806	2.33e-10	0.0506833	-0.508345	chr7	56624348	chr12	59989848	60176395	SLC16A7	Testis
rs10269334	ENSG00000118596.7	-6.91806	2.33e-10	0.0506833	-0.508345	chr7	56626439	chr12	59989848	60176395	SLC16A7	Testis
rs6944931	ENSG00000118596.7	-6.91711	2.35e-10	0.0507312	-0.518452	chr7	56561763	chr12	59989848	60176395	SLC16A7	Testis
rs2512828	ENSG00000184277.8	6.91418	2.38e-10	0.0512937	0.288318	chr11	98529296	chr15	102161847	102192594	TM2D3	Testis
rs6976949	ENSG00000118596.7	-6.91133	2.41e-10	0.0517718	-0.512922	chr7	56645741	chr12	59989848	60176395	SLC16A7	Testis
rs62574457	ENSG00000126934.9	6.91084	2.42e-10	0.0517718	0.386908	chr9	115875171	chr19	4090319	4124126	MAP2K2	Testis
rs1906629	ENSG00000118596.7	-6.90898	2.44e-10	0.0520647	-0.51292	chr7	56646495	chr12	59989848	60176395	SLC16A7	Testis
rs352732	ENSG00000266967.2	6.90741	2.46e-10	0.0521758	0.530903	chr15	102289556	chr17	41102543	41116515	AARSD1	Testis
rs17840302	ENSG00000140798.11	-6.90708	2.47e-10	0.0521758	-1.2528	chr6	145102899	chr16	48116884	48189929	ABCC12	Testis
rs12462875	ENSG00000101444.8	-6.90047	2.55e-10	0.0537453	-0.624734	chr19	35366435	chr20	32868074	32899608	AHCY	Testis
rs1372356	ENSG00000262395.1	6.89806	2.58e-10	0.0542041	0.531643	chr14	88515949	chr17	53531407	53535811	RP11-515E23.2	Testis
rs2512827	ENSG00000184277.8	6.87856	2.85e-10	0.0593679	0.286517	chr11	98528982	chr15	102161847	102192594	TM2D3	Testis
rs11216356	ENSG00000184277.8	6.87408	2.91e-10	0.0602821	0.286336	chr11	98530409	chr15	102161847	102192594	TM2D3	Testis
rs6953895	ENSG00000118596.7	-6.87132	2.96e-10	0.0609032	-0.505444	chr7	56588309	chr12	59989848	60176395	SLC16A7	Testis
rs74898950	ENSG00000118596.7	-6.86884	2.99e-10	0.0614478	-0.509485	chr7	56442654	chr12	59989848	60176395	SLC16A7	Testis
rs60607037	ENSG00000179564.3	-6.86251	3.09e-10	0.0632109	-0.906608	chr22	48131898	chr3	50316458	50325545	LSMEM2	Testis
rs113060204	ENSG00000118596.7	-6.85841	3.15e-10	0.0642992	-0.511218	chr7	56430650	chr12	59989848	60176395	SLC16A7	Testis
rs1105304	ENSG00000118596.7	-6.85551	3.2e-10	0.0649488	-0.508168	chr7	56641261	chr12	59989848	60176395	SLC16A7	Testis
rs28607893	ENSG00000105185.7	6.85499	3.21e-10	0.0649488	0.725069	chr15	102308273	chr19	33071974	33078358	PDCD5	Testis
rs6967446	ENSG00000118596.7	-6.85212	3.26e-10	0.0656592	-0.504113	chr7	56342873	chr12	59989848	60176395	SLC16A7	Testis
rs34145826	ENSG00000112425.9	-6.84661	3.35e-10	0.0672679	-0.49527	chr3	165776719	chr6	145822719	146057160	EPM2A	Testis
rs732674	ENSG00000169126.11	6.84498	3.37e-10	0.0675818	0.237941	chr6	33876292	chr10	28064115	28287977	ARMC4	Testis
rs7262447	ENSG00000120156.16	-6.84243	3.42e-10	0.0682141	-0.494458	chr20	56173064	chr9	27109139	27230173	TEK	Testis
rs11809296	ENSG00000261722.1	-6.83999	3.46e-10	0.068815	-1.02092	chr1	74390726	chr16	79246608	79263350	RP11-679B19.2	Testis
rs7786442	ENSG00000118596.7	-6.83534	3.54e-10	0.0701969	-0.511133	chr7	56621474	chr12	59989848	60176395	SLC16A7	Testis
rs10932307	ENSG00000174567.7	6.83127	3.62e-10	0.0714004	0.5682	chr2	210633848	chr1	204167288	204183220	GOLT1A	Testis
rs8007372	ENSG00000262395.1	-6.82517	3.73e-10	0.0733672	-0.538254	chr14	88629117	chr17	53531407	53535811	RP11-515E23.2	Testis
rs6975582	ENSG00000118596.7	-6.82318	3.77e-10	0.0738486	-0.509191	chr7	56620786	chr12	59989848	60176395	SLC16A7	Testis
rs142565823	ENSG00000113391.12	-6.79444	4.35e-10	0.0841786	-0.454224	chr6	115352103	chr5	92953775	93447404	FAM172A	Testis
rs6831727	ENSG00000204022.5	-6.79438	4.35e-10	0.0841786	-0.230625	chr4	184778836	chr10	90346510	90366733	LIPJ	Testis
rs74035815	ENSG00000266967.2	6.79368	4.37e-10	0.0841893	0.470149	chr15	102306252	chr17	41102543	41116515	AARSD1	Testis
rs16826351	ENSG00000262874.1	-6.78754	4.5e-10	0.0862343	-0.643509	chr2	134303747	chr19	51891543	51893828	CTD-2616J11.4	Testis
rs2034446	ENSG00000112425.9	-6.77666	4.76e-10	0.0901435	-0.497949	chr3	165761591	chr6	145822719	146057160	EPM2A	Testis
rs1868531	ENSG00000112425.9	-6.77555	4.78e-10	0.0901435	-0.497902	chr3	165761918	chr6	145822719	146057160	EPM2A	Testis
rs11715356	ENSG00000112425.9	-6.77555	4.78e-10	0.0901435	-0.497902	chr3	165769158	chr6	145822719	146057160	EPM2A	Testis
rs12494123	ENSG00000112425.9	-6.77536	4.79e-10	0.0901435	-0.497921	chr3	165775650	chr6	145822719	146057160	EPM2A	Testis
rs62153922	ENSG00000140511.7	6.77301	4.84e-10	0.0907918	0.444786	chr2	97060366	chr15	89420519	89438857	HAPLN3	Testis
rs12114193	ENSG00000128309.12	6.77261	4.85e-10	0.0907918	0.999154	chr8	90255921	chr22	37415676	37425863	MPST	Testis
rs4141159	ENSG00000090060.13	6.77018	4.91e-10	0.0916018	0.251222	chr17	68519417	chr14	96967770	97033448	PAPOLA	Testis
rs62153900	ENSG00000140511.7	6.76837	4.96e-10	0.091831	0.416162	chr2	96977284	chr15	89420519	89438857	HAPLN3	Testis
rs62153902	ENSG00000140511.7	6.76837	4.96e-10	0.091831	0.416162	chr2	96987742	chr15	89420519	89438857	HAPLN3	Testis
rs6552712	ENSG00000204022.5	-6.76241	5.11e-10	0.0940014	-0.231302	chr4	184779462	chr10	90346510	90366733	LIPJ	Testis
rs2169206	ENSG00000187889.8	6.75986	5.17e-10	0.0949036	1.12935	chr4	43814388	chr1	57184477	57285369	C1orf168	Testis
rs2523430	ENSG00000138813.5	6.75857	5.21e-10	0.0952102	0.218721	chr6	29487282	chr4	100432161	100463460	C4orf17	Testis
rs12343182	ENSG00000232070.4	-11.5135	1.23e-24	3.6e-14	-0.62943	chr9	100624259	chr14	21567096	21571883	TMEM253	Thyroid
rs7868534	ENSG00000232070.4	-11.3689	3.59e-24	3.6e-14	-0.626013	chr9	100632606	chr14	21567096	21571883	TMEM253	Thyroid
rs925487	ENSG00000232070.4	-11.3624	3.77e-24	3.6e-14	-0.62596	chr9	100636398	chr14	21567096	21571883	TMEM253	Thyroid
rs10123699	ENSG00000232070.4	-11.3616	3.79e-24	3.6e-14	-0.625919	chr9	100637859	chr14	21567096	21571883	TMEM253	Thyroid
rs10984103	ENSG00000232070.4	-11.3611	3.8e-24	3.6e-14	-0.625906	chr9	100639275	chr14	21567096	21571883	TMEM253	Thyroid
rs907581	ENSG00000232070.4	-11.1708	1.55e-23	9.16e-14	-0.649554	chr9	100622189	chr14	21567096	21571883	TMEM253	Thyroid
rs993501	ENSG00000232070.4	-11.1708	1.55e-23	9.16e-14	-0.649554	chr9	100623377	chr14	21567096	21571883	TMEM253	Thyroid
rs6478445	ENSG00000232070.4	-11.1708	1.55e-23	9.16e-14	-0.649554	chr9	100624299	chr14	21567096	21571883	TMEM253	Thyroid
rs13287360	ENSG00000232070.4	-10.9783	6.37e-23	3.35e-13	-0.642775	chr9	100637681	chr14	21567096	21571883	TMEM253	Thyroid
rs13287360	ENSG00000112379.8	-10.9082	1.06e-22	5.03e-13	-0.700601	chr9	100637681	chr6	138483058	138665800	KIAA1244	Thyroid
rs7866436	ENSG00000232070.4	-10.7975	2.39e-22	1.03e-12	-0.615424	chr9	100650096	chr14	21567096	21571883	TMEM253	Thyroid
rs907581	ENSG00000112379.8	-10.7519	3.33e-22	1.12e-12	-0.693218	chr9	100622189	chr6	138483058	138665800	KIAA1244	Thyroid
rs993501	ENSG00000112379.8	-10.7519	3.33e-22	1.12e-12	-0.693218	chr9	100623377	chr6	138483058	138665800	KIAA1244	Thyroid
rs6478445	ENSG00000112379.8	-10.7519	3.33e-22	1.12e-12	-0.693218	chr9	100624299	chr6	138483058	138665800	KIAA1244	Thyroid
rs7037324	ENSG00000232070.4	-10.647	7.13e-22	2.25e-12	-0.617333	chr9	100658318	chr14	21567096	21571883	TMEM253	Thyroid
rs7034648	ENSG00000232070.4	-10.6091	9.39e-22	2.41e-12	-0.615948	chr9	100654093	chr14	21567096	21571883	TMEM253	Thyroid
rs12006522	ENSG00000232070.4	-10.6049	9.68e-22	2.41e-12	-0.615632	chr9	100652711	chr14	21567096	21571883	TMEM253	Thyroid
rs12004762	ENSG00000232070.4	-10.6049	9.68e-22	2.41e-12	-0.615632	chr9	100652755	chr14	21567096	21571883	TMEM253	Thyroid
rs7034249	ENSG00000232070.4	-10.6049	9.68e-22	2.41e-12	-0.615632	chr9	100653821	chr14	21567096	21571883	TMEM253	Thyroid
rs1443432	ENSG00000232070.4	-10.5582	1.36e-21	2.95e-12	-0.627992	chr9	100583195	chr14	21567096	21571883	TMEM253	Thyroid
rs7027221	ENSG00000232070.4	-10.5572	1.37e-21	2.95e-12	-0.614162	chr9	100662379	chr14	21567096	21571883	TMEM253	Thyroid
rs7038998	ENSG00000232070.4	-10.5569	1.37e-21	2.95e-12	-0.614141	chr9	100662396	chr14	21567096	21571883	TMEM253	Thyroid
rs3824495	ENSG00000232070.4	-10.5311	1.65e-21	3.28e-12	-0.612175	chr9	100663700	chr14	21567096	21571883	TMEM253	Thyroid
rs3808893	ENSG00000232070.4	-10.5301	1.66e-21	3.28e-12	-0.612094	chr9	100663745	chr14	21567096	21571883	TMEM253	Thyroid
rs1561961	ENSG00000232070.4	-10.5198	1.79e-21	3.29e-12	-0.60981	chr9	100667599	chr14	21567096	21571883	TMEM253	Thyroid
rs1443432	ENSG00000112379.8	-10.5041	2.01e-21	3.29e-12	-0.685004	chr9	100583195	chr6	138483058	138665800	KIAA1244	Thyroid
rs7027221	ENSG00000112379.8	-10.5022	2.03e-21	3.29e-12	-0.669878	chr9	100662379	chr6	138483058	138665800	KIAA1244	Thyroid
rs7038998	ENSG00000112379.8	-10.5022	2.03e-21	3.29e-12	-0.669866	chr9	100662396	chr6	138483058	138665800	KIAA1244	Thyroid
rs3824495	ENSG00000112379.8	-10.4955	2.14e-21	3.29e-12	-0.668542	chr9	100663700	chr6	138483058	138665800	KIAA1244	Thyroid
rs3808893	ENSG00000112379.8	-10.4951	2.14e-21	3.29e-12	-0.668483	chr9	100663745	chr6	138483058	138665800	KIAA1244	Thyroid
rs35324451	ENSG00000112379.8	-10.494	2.16e-21	3.29e-12	-0.652317	chr9	100660136	chr6	138483058	138665800	KIAA1244	Thyroid
rs7031386	ENSG00000232070.4	-10.4766	2.45e-21	3.29e-12	-0.607988	chr9	100665669	chr14	21567096	21571883	TMEM253	Thyroid
rs7048255	ENSG00000232070.4	-10.4766	2.45e-21	3.29e-12	-0.607988	chr9	100665698	chr14	21567096	21571883	TMEM253	Thyroid
rs9299258	ENSG00000232070.4	-10.4766	2.45e-21	3.29e-12	-0.607988	chr9	100666543	chr14	21567096	21571883	TMEM253	Thyroid
rs7031386	ENSG00000112379.8	-10.4695	2.58e-21	3.29e-12	-0.665195	chr9	100665669	chr6	138483058	138665800	KIAA1244	Thyroid
rs7048255	ENSG00000112379.8	-10.4695	2.58e-21	3.29e-12	-0.665195	chr9	100665698	chr6	138483058	138665800	KIAA1244	Thyroid
rs9299258	ENSG00000112379.8	-10.4695	2.58e-21	3.29e-12	-0.665195	chr9	100666543	chr6	138483058	138665800	KIAA1244	Thyroid
rs7034336	ENSG00000232070.4	-10.4598	2.76e-21	3.32e-12	-0.615737	chr9	100661100	chr14	21567096	21571883	TMEM253	Thyroid
rs7034648	ENSG00000112379.8	-10.457	2.82e-21	3.32e-12	-0.667628	chr9	100654093	chr6	138483058	138665800	KIAA1244	Thyroid
rs12006522	ENSG00000112379.8	-10.4509	2.94e-21	3.32e-12	-0.6672	chr9	100652711	chr6	138483058	138665800	KIAA1244	Thyroid
rs12004762	ENSG00000112379.8	-10.4509	2.94e-21	3.32e-12	-0.6672	chr9	100652755	chr6	138483058	138665800	KIAA1244	Thyroid
rs7034249	ENSG00000112379.8	-10.4509	2.94e-21	3.32e-12	-0.6672	chr9	100653821	chr6	138483058	138665800	KIAA1244	Thyroid
rs1561961	ENSG00000112379.8	-10.4448	3.08e-21	3.39e-12	-0.664249	chr9	100667599	chr6	138483058	138665800	KIAA1244	Thyroid
rs7037324	ENSG00000112379.8	-10.4244	3.57e-21	3.83e-12	-0.666093	chr9	100658318	chr6	138483058	138665800	KIAA1244	Thyroid
rs7866436	ENSG00000112379.8	-10.392	4.5e-21	4.73e-12	-0.656392	chr9	100650096	chr6	138483058	138665800	KIAA1244	Thyroid
rs10123699	ENSG00000112379.8	-10.3255	7.26e-21	7.19e-12	-0.642748	chr9	100637859	chr6	138483058	138665800	KIAA1244	Thyroid
rs10984103	ENSG00000112379.8	-10.3253	7.27e-21	7.19e-12	-0.642739	chr9	100639275	chr6	138483058	138665800	KIAA1244	Thyroid
rs925487	ENSG00000112379.8	-10.3249	7.29e-21	7.19e-12	-0.642731	chr9	100636398	chr6	138483058	138665800	KIAA1244	Thyroid
rs7034336	ENSG00000112379.8	-10.3022	8.58e-21	8.28e-12	-0.666995	chr9	100661100	chr6	138483058	138665800	KIAA1244	Thyroid
rs7868534	ENSG00000112379.8	-10.2917	9.25e-21	8.75e-12	-0.641122	chr9	100632606	chr6	138483058	138665800	KIAA1244	Thyroid
rs13302470	ENSG00000232070.4	-10.187	1.96e-20	1.81e-11	-0.534327	chr9	100615553	chr14	21567096	21571883	TMEM253	Thyroid
rs1867280	ENSG00000232070.4	-10.1784	2.08e-20	1.89e-11	-0.534807	chr9	100616066	chr14	21567096	21571883	TMEM253	Thyroid
rs12343182	ENSG00000112379.8	-10.1597	2.38e-20	2.12e-11	-0.633709	chr9	100624259	chr6	138483058	138665800	KIAA1244	Thyroid
rs3021526	ENSG00000232070.4	-10.1493	2.56e-20	2.24e-11	-0.540755	chr9	100617021	chr14	21567096	21571883	TMEM253	Thyroid
rs4460498	ENSG00000232070.4	-10.1091	3.41e-20	2.93e-11	-0.537559	chr9	100620412	chr14	21567096	21571883	TMEM253	Thyroid
rs1443434	ENSG00000232070.4	-10.0754	4.34e-20	3.6e-11	-0.534659	chr9	100617479	chr14	21567096	21571883	TMEM253	Thyroid
rs1443435	ENSG00000232070.4	-10.0754	4.34e-20	3.6e-11	-0.534659	chr9	100617583	chr14	21567096	21571883	TMEM253	Thyroid
rs3758248	ENSG00000232070.4	-10.0455	5.36e-20	4.37e-11	-0.533348	chr9	100614601	chr14	21567096	21571883	TMEM253	Thyroid
rs3758249	ENSG00000232070.4	-10.0389	5.62e-20	4.5e-11	-0.533022	chr9	100614140	chr14	21567096	21571883	TMEM253	Thyroid
rs10046805	ENSG00000232070.4	-10.0364	5.72e-20	4.51e-11	-0.532893	chr9	100613956	chr14	21567096	21571883	TMEM253	Thyroid
rs3758251	ENSG00000232070.4	-10.0205	6.4e-20	4.97e-11	-0.533057	chr9	100613700	chr14	21567096	21571883	TMEM253	Thyroid
rs894673	ENSG00000232070.4	-10.0105	6.87e-20	5.24e-11	-0.531503	chr9	100612270	chr14	21567096	21571883	TMEM253	Thyroid
rs1867277	ENSG00000232070.4	-10.0004	7.38e-20	5.54e-11	-0.535499	chr9	100615914	chr14	21567096	21571883	TMEM253	Thyroid
rs12348304	ENSG00000232070.4	-9.99233	7.82e-20	5.78e-11	-0.530477	chr9	100611233	chr14	21567096	21571883	TMEM253	Thyroid
rs907577	ENSG00000232070.4	-9.98122	8.46e-20	6.16e-11	-0.53292	chr9	100615117	chr14	21567096	21571883	TMEM253	Thyroid
rs10818133	ENSG00000232070.4	-9.97906	8.59e-20	6.16e-11	-0.529707	chr9	100610348	chr14	21567096	21571883	TMEM253	Thyroid
rs7873389	ENSG00000232070.4	-9.95219	1.04e-19	7.34e-11	-0.528118	chr9	100609230	chr14	21567096	21571883	TMEM253	Thyroid
rs13288000	ENSG00000232070.4	-9.94669	1.08e-19	7.52e-11	-0.527786	chr9	100608980	chr14	21567096	21571883	TMEM253	Thyroid
rs12348691	ENSG00000232070.4	-9.94147	1.12e-19	7.63e-11	-0.527471	chr9	100608682	chr14	21567096	21571883	TMEM253	Thyroid
rs12341377	ENSG00000232070.4	-9.94048	1.13e-19	7.63e-11	-0.531058	chr9	100610382	chr14	21567096	21571883	TMEM253	Thyroid
rs7851660	ENSG00000232070.4	-9.76025	4.02e-19	2.68e-10	-0.517035	chr9	100610759	chr14	21567096	21571883	TMEM253	Thyroid
rs1867280	ENSG00000112379.8	-9.44671	3.59e-18	2.36e-09	-0.55518	chr9	100616066	chr6	138483058	138665800	KIAA1244	Thyroid
rs1867277	ENSG00000112379.8	-9.32291	8.44e-18	5.47e-09	-0.557413	chr9	100615914	chr6	138483058	138665800	KIAA1244	Thyroid
rs1443434	ENSG00000112379.8	-9.30334	9.65e-18	6.09e-09	-0.552784	chr9	100617479	chr6	138483058	138665800	KIAA1244	Thyroid
rs1443435	ENSG00000112379.8	-9.30334	9.65e-18	6.09e-09	-0.552784	chr9	100617583	chr6	138483058	138665800	KIAA1244	Thyroid
rs1867278	ENSG00000112379.8	-9.29741	1.01e-17	6.16e-09	-0.559877	chr9	100615949	chr6	138483058	138665800	KIAA1244	Thyroid
rs3758248	ENSG00000112379.8	-9.29471	1.02e-17	6.16e-09	-0.552202	chr9	100614601	chr6	138483058	138665800	KIAA1244	Thyroid
rs3758249	ENSG00000112379.8	-9.29167	1.05e-17	6.16e-09	-0.551985	chr9	100614140	chr6	138483058	138665800	KIAA1244	Thyroid
rs1867278	ENSG00000232070.4	-9.29134	1.05e-17	6.16e-09	-0.511246	chr9	100615949	chr14	21567096	21571883	TMEM253	Thyroid
rs13302470	ENSG00000112379.8	-9.29114	1.05e-17	6.16e-09	-0.547689	chr9	100615553	chr6	138483058	138665800	KIAA1244	Thyroid
rs10046805	ENSG00000112379.8	-9.29055	1.05e-17	6.16e-09	-0.551899	chr9	100613956	chr6	138483058	138665800	KIAA1244	Thyroid
rs3758251	ENSG00000112379.8	-9.28389	1.1e-17	6.37e-09	-0.552394	chr9	100613700	chr6	138483058	138665800	KIAA1244	Thyroid
rs4460498	ENSG00000112379.8	-9.28049	1.13e-17	6.44e-09	-0.553489	chr9	100620412	chr6	138483058	138665800	KIAA1244	Thyroid
rs894673	ENSG00000112379.8	-9.27788	1.15e-17	6.48e-09	-0.550907	chr9	100612270	chr6	138483058	138665800	KIAA1244	Thyroid
rs12348304	ENSG00000112379.8	-9.26806	1.23e-17	6.85e-09	-0.550119	chr9	100611233	chr6	138483058	138665800	KIAA1244	Thyroid
rs12341377	ENSG00000112379.8	-9.25894	1.31e-17	7.2e-09	-0.552343	chr9	100610382	chr6	138483058	138665800	KIAA1244	Thyroid
rs10818133	ENSG00000112379.8	-9.25597	1.34e-17	7.27e-09	-0.549307	chr9	100610348	chr6	138483058	138665800	KIAA1244	Thyroid
rs7873389	ENSG00000112379.8	-9.24461	1.45e-17	7.77e-09	-0.548205	chr9	100609230	chr6	138483058	138665800	KIAA1244	Thyroid
rs13288000	ENSG00000112379.8	-9.24123	1.48e-17	7.86e-09	-0.547928	chr9	100608980	chr6	138483058	138665800	KIAA1244	Thyroid
rs12348691	ENSG00000112379.8	-9.238	1.51e-17	7.95e-09	-0.547663	chr9	100608682	chr6	138483058	138665800	KIAA1244	Thyroid
rs907577	ENSG00000112379.8	-9.22367	1.67e-17	8.67e-09	-0.551139	chr9	100615117	chr6	138483058	138665800	KIAA1244	Thyroid
rs35324451	ENSG00000232070.4	-9.17829	2.28e-17	1.17e-08	-0.541879	chr9	100660136	chr14	21567096	21571883	TMEM253	Thyroid
rs3021526	ENSG00000112379.8	-9.14189	2.92e-17	1.49e-08	-0.549129	chr9	100617021	chr6	138483058	138665800	KIAA1244	Thyroid
rs7851660	ENSG00000112379.8	-9.05172	5.4e-17	2.72e-08	-0.535752	chr9	100610759	chr6	138483058	138665800	KIAA1244	Thyroid
rs2120262	ENSG00000232070.4	-7.6416	5.36e-13	0.000266894	-0.439988	chr9	100675976	chr14	21567096	21571883	TMEM253	Thyroid
rs17197194	ENSG00000189043.5	-7.45641	1.68e-12	0.000829739	-0.260632	chr15	89111610	chr7	10971578	10979883	NDUFA4	Thyroid
rs1348003	ENSG00000189043.5	-7.45477	1.7e-12	0.000829739	-0.260881	chr15	89113441	chr7	10971578	10979883	NDUFA4	Thyroid
rs12148331	ENSG00000189043.5	-7.35035	3.22e-12	0.00155491	-0.252906	chr15	89110081	chr7	10971578	10979883	NDUFA4	Thyroid
rs11073790	ENSG00000189043.5	-7.27162	5.19e-12	0.00248174	-0.25606	chr15	89110835	chr7	10971578	10979883	NDUFA4	Thyroid
rs1348004	ENSG00000189043.5	-7.0378	2.11e-11	0.00994135	-0.242402	chr15	89113450	chr7	10971578	10979883	NDUFA4	Thyroid
rs1348005	ENSG00000189043.5	-7.03656	2.12e-11	0.00994135	-0.242338	chr15	89113482	chr7	10971578	10979883	NDUFA4	Thyroid
rs8038512	ENSG00000189043.5	7.0279	2.23e-11	0.0103624	0.251284	chr15	89106233	chr7	10971578	10979883	NDUFA4	Thyroid
rs28613059	ENSG00000106123.7	7.01032	2.48e-11	0.0112779	0.87305	chr17	78041634	chr7	142552792	142568847	EPHB6	Thyroid
rs28736720	ENSG00000106123.7	7.01032	2.48e-11	0.0112779	0.87305	chr17	78041786	chr7	142552792	142568847	EPHB6	Thyroid
rs7023267	ENSG00000232070.4	-6.96509	3.24e-11	0.0144509	-0.498593	chr9	100603935	chr14	21567096	21571883	TMEM253	Thyroid
rs13329353	ENSG00000189043.5	-6.89404	4.92e-11	0.0213297	-0.238071	chr15	89113877	chr7	10971578	10979883	NDUFA4	Thyroid
rs2462444	ENSG00000132470.9	-6.86874	5.7e-11	0.0241251	-0.541277	chr10	58004810	chr17	73717408	73753899	ITGB4	Thyroid
rs2435866	ENSG00000132470.9	-6.86833	5.71e-11	0.0241251	-0.541254	chr10	58019951	chr17	73717408	73753899	ITGB4	Thyroid
rs2435881	ENSG00000132470.9	-6.84916	6.39e-11	0.0265327	-0.551239	chr10	58036687	chr17	73717408	73753899	ITGB4	Thyroid
rs2462455	ENSG00000132470.9	-6.849	6.39e-11	0.0265327	-0.551215	chr10	58036365	chr17	73717408	73753899	ITGB4	Thyroid
rs8038670	ENSG00000189043.5	6.8109	7.98e-11	0.0328304	0.244128	chr15	89106326	chr7	10971578	10979883	NDUFA4	Thyroid
rs3924262	ENSG00000182253.10	6.78488	9.28e-11	0.0378515	0.369721	chr17	6412925	chr15	99638420	99675798	SYNM	Thyroid
rs2309593	ENSG00000182253.10	6.77464	9.85e-11	0.0398212	0.368959	chr17	6413204	chr15	99638420	99675798	SYNM	Thyroid
rs56007532	ENSG00000231193.1	-6.73485	1.24e-10	0.0473096	-0.603392	chr19	49558573	chr9	32840596	32841760	RP11-462B18.2	Thyroid
rs239077	ENSG00000094914.8	-6.72151	1.34e-10	0.0473096	-0.636888	chr21	17595908	chr12	53701240	53718648	AAAS	Thyroid
rs1387551	ENSG00000266970.1	-6.70374	1.48e-10	0.0473096	-0.556767	chr8	82680267	chr17	76356534	76369992	RP11-806H10.4	Thyroid
rs59183855	ENSG00000266970.1	-6.70374	1.48e-10	0.0473096	-0.556767	chr8	82688768	chr17	76356534	76369992	RP11-806H10.4	Thyroid
rs2462460	ENSG00000132470.9	6.69999	1.52e-10	0.0473096	0.53022	chr10	57997079	chr17	73717408	73753899	ITGB4	Thyroid
rs17653747	ENSG00000132470.9	-6.69021	1.6e-10	0.0473096	-0.53884	chr10	58191990	chr17	73717408	73753899	ITGB4	Thyroid
rs10763333	ENSG00000132470.9	6.67621	1.74e-10	0.0473096	0.532212	chr10	57974673	chr17	73717408	73753899	ITGB4	Thyroid
rs4633380	ENSG00000132470.9	6.67163	1.78e-10	0.0473096	0.533264	chr10	57981713	chr17	73717408	73753899	ITGB4	Thyroid
rs62260081	ENSG00000041515.11	6.67035	1.8e-10	0.0473096	0.764504	chr3	66700877	chr13	109248500	109860355	MYO16	Thyroid
rs2393029	ENSG00000132470.9	6.66837	1.82e-10	0.0473096	0.531776	chr10	57974356	chr17	73717408	73753899	ITGB4	Thyroid
rs5028181	ENSG00000132470.9	6.66831	1.82e-10	0.0473096	0.531772	chr10	57974587	chr17	73717408	73753899	ITGB4	Thyroid
rs10763334	ENSG00000132470.9	6.66825	1.82e-10	0.0473096	0.531768	chr10	57974708	chr17	73717408	73753899	ITGB4	Thyroid
rs11005260	ENSG00000132470.9	6.66756	1.83e-10	0.0473096	0.531713	chr10	57975764	chr17	73717408	73753899	ITGB4	Thyroid
rs10509044	ENSG00000132470.9	6.66754	1.83e-10	0.0473096	0.53172	chr10	57975804	chr17	73717408	73753899	ITGB4	Thyroid
rs2893676	ENSG00000132470.9	6.6675	1.83e-10	0.0473096	0.531709	chr10	57975829	chr17	73717408	73753899	ITGB4	Thyroid
rs4145690	ENSG00000132470.9	6.66734	1.83e-10	0.0473096	0.53169	chr10	57975417	chr17	73717408	73753899	ITGB4	Thyroid
rs4935643	ENSG00000132470.9	6.6669	1.83e-10	0.0473096	0.531667	chr10	57977580	chr17	73717408	73753899	ITGB4	Thyroid
rs10763339	ENSG00000132470.9	6.66621	1.84e-10	0.0473096	0.531609	chr10	57979179	chr17	73717408	73753899	ITGB4	Thyroid
rs10763340	ENSG00000132470.9	6.66621	1.84e-10	0.0473096	0.531609	chr10	57979195	chr17	73717408	73753899	ITGB4	Thyroid
rs10763341	ENSG00000132470.9	6.66615	1.84e-10	0.0473096	0.531604	chr10	57979282	chr17	73717408	73753899	ITGB4	Thyroid
rs7091003	ENSG00000132470.9	6.6659	1.84e-10	0.0473096	0.531586	chr10	57979913	chr17	73717408	73753899	ITGB4	Thyroid
rs10430552	ENSG00000132470.9	6.66583	1.84e-10	0.0473096	0.531581	chr10	57980180	chr17	73717408	73753899	ITGB4	Thyroid
rs10430553	ENSG00000132470.9	6.66577	1.84e-10	0.0473096	0.531577	chr10	57980288	chr17	73717408	73753899	ITGB4	Thyroid
rs7074350	ENSG00000132470.9	6.6657	1.84e-10	0.0473096	0.531569	chr10	57979634	chr17	73717408	73753899	ITGB4	Thyroid
rs10763342	ENSG00000132470.9	6.66558	1.85e-10	0.0473096	0.531562	chr10	57980875	chr17	73717408	73753899	ITGB4	Thyroid
rs4620647	ENSG00000132470.9	6.66545	1.85e-10	0.0473096	0.531553	chr10	57981103	chr17	73717408	73753899	ITGB4	Thyroid
rs2393007	ENSG00000132470.9	6.66545	1.85e-10	0.0473096	0.531553	chr10	57981160	chr17	73717408	73753899	ITGB4	Thyroid
rs4382821	ENSG00000132470.9	6.66532	1.85e-10	0.0473096	0.531543	chr10	57981425	chr17	73717408	73753899	ITGB4	Thyroid
rs4437959	ENSG00000132470.9	6.66532	1.85e-10	0.0473096	0.531543	chr10	57981485	chr17	73717408	73753899	ITGB4	Thyroid
rs4394758	ENSG00000132470.9	6.66519	1.85e-10	0.0473096	0.531534	chr10	57981783	chr17	73717408	73753899	ITGB4	Thyroid
rs2393009	ENSG00000132470.9	6.6651	1.85e-10	0.0473096	0.531524	chr10	57982030	chr17	73717408	73753899	ITGB4	Thyroid
rs2393010	ENSG00000132470.9	6.66484	1.85e-10	0.0473096	0.531504	chr10	57982615	chr17	73717408	73753899	ITGB4	Thyroid
rs2393011	ENSG00000132470.9	6.66443	1.86e-10	0.0473096	0.531468	chr10	57982828	chr17	73717408	73753899	ITGB4	Thyroid
rs72753511	ENSG00000112379.8	6.66043	1.9e-10	0.0473096	0.763101	chr9	100622564	chr6	138483058	138665800	KIAA1244	Thyroid
rs4303161	ENSG00000132470.9	6.65916	1.92e-10	0.0473096	0.531049	chr10	57986810	chr17	73717408	73753899	ITGB4	Thyroid
rs2893675	ENSG00000132470.9	6.65916	1.92e-10	0.0473096	0.531049	chr10	57986888	chr17	73717408	73753899	ITGB4	Thyroid
rs10763348	ENSG00000132470.9	6.65908	1.92e-10	0.0473096	0.531043	chr10	57987180	chr17	73717408	73753899	ITGB4	Thyroid
rs10740659	ENSG00000132470.9	6.65908	1.92e-10	0.0473096	0.531043	chr10	57987189	chr17	73717408	73753899	ITGB4	Thyroid
rs2393016	ENSG00000132470.9	6.65892	1.92e-10	0.0473096	0.531029	chr10	57988035	chr17	73717408	73753899	ITGB4	Thyroid
rs2393017	ENSG00000132470.9	6.65876	1.92e-10	0.0473096	0.531016	chr10	57988747	chr17	73717408	73753899	ITGB4	Thyroid
rs2393018	ENSG00000132470.9	6.65876	1.92e-10	0.0473096	0.531016	chr10	57988863	chr17	73717408	73753899	ITGB4	Thyroid
rs2393019	ENSG00000132470.9	6.65868	1.92e-10	0.0473096	0.531009	chr10	57988915	chr17	73717408	73753899	ITGB4	Thyroid
rs2393020	ENSG00000132470.9	6.65868	1.92e-10	0.0473096	0.531009	chr10	57989014	chr17	73717408	73753899	ITGB4	Thyroid
rs10740660	ENSG00000132470.9	6.65868	1.92e-10	0.0473096	0.531009	chr10	57989208	chr17	73717408	73753899	ITGB4	Thyroid
rs10740662	ENSG00000132470.9	6.65868	1.92e-10	0.0473096	0.531009	chr10	57990498	chr17	73717408	73753899	ITGB4	Thyroid
rs10763349	ENSG00000132470.9	6.65868	1.92e-10	0.0473096	0.531009	chr10	57990928	chr17	73717408	73753899	ITGB4	Thyroid
rs11005268	ENSG00000132470.9	6.65868	1.92e-10	0.0473096	0.531009	chr10	57991166	chr17	73717408	73753899	ITGB4	Thyroid
rs9645493	ENSG00000132470.9	6.65868	1.92e-10	0.0473096	0.531009	chr10	57993581	chr17	73717408	73753899	ITGB4	Thyroid
rs10740664	ENSG00000132470.9	6.65868	1.92e-10	0.0473096	0.531009	chr10	57993953	chr17	73717408	73753899	ITGB4	Thyroid
rs12242067	ENSG00000132470.9	6.65868	1.92e-10	0.0473096	0.531009	chr10	57994408	chr17	73717408	73753899	ITGB4	Thyroid
rs11005270	ENSG00000132470.9	6.65868	1.92e-10	0.0473096	0.531009	chr10	57994533	chr17	73717408	73753899	ITGB4	Thyroid
rs16908478	ENSG00000132470.9	6.65868	1.92e-10	0.0473096	0.531009	chr10	57994569	chr17	73717408	73753899	ITGB4	Thyroid
rs10825773	ENSG00000132470.9	6.65868	1.92e-10	0.0473096	0.531009	chr10	57994734	chr17	73717408	73753899	ITGB4	Thyroid
rs10763352	ENSG00000132470.9	6.65868	1.92e-10	0.0473096	0.531009	chr10	57995257	chr17	73717408	73753899	ITGB4	Thyroid
rs2393004	ENSG00000132470.9	6.65868	1.92e-10	0.0473096	0.531009	chr10	57995716	chr17	73717408	73753899	ITGB4	Thyroid
rs2393003	ENSG00000132470.9	6.65868	1.92e-10	0.0473096	0.531009	chr10	57995791	chr17	73717408	73753899	ITGB4	Thyroid
rs2393002	ENSG00000132470.9	6.65868	1.92e-10	0.0473096	0.531009	chr10	57995813	chr17	73717408	73753899	ITGB4	Thyroid
rs4402212	ENSG00000132470.9	6.65868	1.92e-10	0.0473096	0.531009	chr10	57996384	chr17	73717408	73753899	ITGB4	Thyroid
rs10763353	ENSG00000132470.9	6.65868	1.92e-10	0.0473096	0.531009	chr10	57996521	chr17	73717408	73753899	ITGB4	Thyroid
rs2257196	ENSG00000132470.9	6.65868	1.92e-10	0.0473096	0.531009	chr10	57997025	chr17	73717408	73753899	ITGB4	Thyroid
rs2257098	ENSG00000132470.9	6.65868	1.92e-10	0.0473096	0.531009	chr10	57997382	chr17	73717408	73753899	ITGB4	Thyroid
rs2257097	ENSG00000132470.9	6.65868	1.92e-10	0.0473096	0.531009	chr10	57997388	chr17	73717408	73753899	ITGB4	Thyroid
rs2462461	ENSG00000132470.9	6.65868	1.92e-10	0.0473096	0.531009	chr10	57997647	chr17	73717408	73753899	ITGB4	Thyroid
rs2435853	ENSG00000132470.9	6.65868	1.92e-10	0.0473096	0.531009	chr10	57997910	chr17	73717408	73753899	ITGB4	Thyroid
rs2435854	ENSG00000132470.9	6.65868	1.92e-10	0.0473096	0.531009	chr10	57997924	chr17	73717408	73753899	ITGB4	Thyroid
rs2462464	ENSG00000132470.9	6.65868	1.92e-10	0.0473096	0.531009	chr10	57998316	chr17	73717408	73753899	ITGB4	Thyroid
rs2462465	ENSG00000132470.9	6.65868	1.92e-10	0.0473096	0.531009	chr10	57998420	chr17	73717408	73753899	ITGB4	Thyroid
rs2462466	ENSG00000132470.9	6.65868	1.92e-10	0.0473096	0.531009	chr10	57998461	chr17	73717408	73753899	ITGB4	Thyroid
rs2435855	ENSG00000132470.9	6.65868	1.92e-10	0.0473096	0.531009	chr10	57998788	chr17	73717408	73753899	ITGB4	Thyroid
rs2462467	ENSG00000132470.9	-6.65868	1.92e-10	0.0473096	-0.531009	chr10	57998846	chr17	73717408	73753899	ITGB4	Thyroid
rs2435856	ENSG00000132470.9	-6.65868	1.92e-10	0.0473096	-0.531009	chr10	57998874	chr17	73717408	73753899	ITGB4	Thyroid
rs2462469	ENSG00000132470.9	-6.65868	1.92e-10	0.0473096	-0.531009	chr10	57999071	chr17	73717408	73753899	ITGB4	Thyroid
rs2435857	ENSG00000132470.9	-6.65868	1.92e-10	0.0473096	-0.531009	chr10	57999500	chr17	73717408	73753899	ITGB4	Thyroid
rs2462471	ENSG00000132470.9	-6.65868	1.92e-10	0.0473096	-0.531009	chr10	57999717	chr17	73717408	73753899	ITGB4	Thyroid
rs2462472	ENSG00000132470.9	-6.65868	1.92e-10	0.0473096	-0.531009	chr10	57999959	chr17	73717408	73753899	ITGB4	Thyroid
rs2462463	ENSG00000132470.9	6.65654	1.94e-10	0.0476462	0.530868	chr10	57998171	chr17	73717408	73753899	ITGB4	Thyroid
rs10763351	ENSG00000132470.9	6.65438	1.97e-10	0.0479907	0.530873	chr10	57994998	chr17	73717408	73753899	ITGB4	Thyroid
rs4144610	ENSG00000132470.9	-6.64789	2.04e-10	0.0495492	-0.541394	chr10	58120588	chr17	73717408	73753899	ITGB4	Thyroid
rs34267300	ENSG00000132470.9	-6.64233	2.11e-10	0.0508908	-0.538577	chr10	58145508	chr17	73717408	73753899	ITGB4	Thyroid
rs7023267	ENSG00000112379.8	-6.62932	2.27e-10	0.0545375	-0.523668	chr9	100603935	chr6	138483058	138665800	KIAA1244	Thyroid
rs2435858	ENSG00000132470.9	-6.6228	2.36e-10	0.0563203	-0.519197	chr10	57999830	chr17	73717408	73753899	ITGB4	Thyroid
rs7926930	ENSG00000158805.7	-6.61756	2.43e-10	0.0577364	-0.250851	chr11	78739822	chr16	89786808	89807311	ZNF276	Thyroid
rs71432240	ENSG00000133065.6	-6.61488	2.47e-10	0.0583316	-0.355726	chr13	19416305	chr1	205758221	205782876	SLC41A1	Thyroid
rs1867279	ENSG00000112379.8	-6.61379	2.48e-10	0.0584052	-0.512537	chr9	100616041	chr6	138483058	138665800	KIAA1244	Thyroid
rs1348002	ENSG00000189043.5	-6.60667	2.58e-10	0.0602244	-0.234885	chr15	89113138	chr7	10971578	10979883	NDUFA4	Thyroid
rs7024345	ENSG00000232070.4	-6.60234	2.65e-10	0.0614263	-0.485917	chr9	100595238	chr14	21567096	21571883	TMEM253	Thyroid
rs13244788	ENSG00000134109.6	6.58896	2.86e-10	0.0659634	0.418858	chr7	135526123	chr3	5229331	5261642	EDEM1	Thyroid
rs2367864	ENSG00000230699.2	-6.58	3.01e-10	0.0690726	-0.556108	chr5	39349464	chr1	846815	850328	RP11-54O7.1	Thyroid
rs6945410	ENSG00000142227.6	6.57133	3.16e-10	0.0722092	0.527787	chr7	19421335	chr19	48824766	48833810	EMP3	Thyroid
rs7849497	ENSG00000232070.4	-6.56665	3.25e-10	0.0734935	-0.483849	chr9	100615660	chr14	21567096	21571883	TMEM253	Thyroid
rs10983975	ENSG00000232070.4	-6.56653	3.25e-10	0.0734935	-0.483207	chr9	100614188	chr14	21567096	21571883	TMEM253	Thyroid
rs59405293	ENSG00000162482.4	-6.56222	3.33e-10	0.0748895	-0.834629	chr16	73497563	chr1	19609052	19615744	AKR7A3	Thyroid
rs11631914	ENSG00000189043.5	-6.56153	3.34e-10	0.0748895	-0.230252	chr15	89114962	chr7	10971578	10979883	NDUFA4	Thyroid
rs894672	ENSG00000232070.4	-6.5499	3.57e-10	0.0781432	-0.481776	chr9	100612185	chr14	21567096	21571883	TMEM253	Thyroid
rs7848950	ENSG00000232070.4	-6.5499	3.57e-10	0.0781432	-0.481776	chr9	100612774	chr14	21567096	21571883	TMEM253	Thyroid
rs1348386	ENSG00000232070.4	-6.5499	3.57e-10	0.0781432	-0.481776	chr9	100612807	chr14	21567096	21571883	TMEM253	Thyroid
rs3021523	ENSG00000232070.4	-6.5499	3.57e-10	0.0781432	-0.481776	chr9	100616583	chr14	21567096	21571883	TMEM253	Thyroid
rs7046645	ENSG00000232070.4	-6.5499	3.57e-10	0.0781432	-0.481776	chr9	100617375	chr14	21567096	21571883	TMEM253	Thyroid
rs2393008	ENSG00000132470.9	6.54317	3.71e-10	0.0808022	0.512269	chr10	57981940	chr17	73717408	73753899	ITGB4	Thyroid
rs1465965	ENSG00000232070.4	-6.53896	3.8e-10	0.0820906	-0.480512	chr9	100620326	chr14	21567096	21571883	TMEM253	Thyroid
rs7203407	ENSG00000162482.4	6.53876	3.8e-10	0.0820906	0.854641	chr16	21671486	chr1	19609052	19615744	AKR7A3	Thyroid
rs2462470	ENSG00000132470.9	-6.53677	3.84e-10	0.082267	-0.515957	chr10	57999478	chr17	73717408	73753899	ITGB4	Thyroid
rs4565830	ENSG00000132470.9	6.53677	3.84e-10	0.082267	0.515957	chr10	57996408	chr17	73717408	73753899	ITGB4	Thyroid
rs925485	ENSG00000232070.4	-6.53495	3.88e-10	0.0827425	-0.480321	chr9	100619561	chr14	21567096	21571883	TMEM253	Thyroid
rs9897503	ENSG00000106123.7	6.52719	4.06e-10	0.0860682	0.876988	chr17	78035758	chr7	142552792	142568847	EPHB6	Thyroid
rs2971400	ENSG00000226174.2	6.51927	4.24e-10	0.0896041	0.672984	chr1	35633937	chr14	105864916	105916443	TEX22	Thyroid
rs7671381	ENSG00000187608.5	6.51733	4.29e-10	0.0901905	0.378562	chr4	158727948	chr1	948803	949920	ISG15	Thyroid
rs1869993	ENSG00000204764.8	6.51147	4.43e-10	0.0915592	0.529343	chr12	132103320	chr5	170288874	170727019	RANBP17	Thyroid
rs9904924	ENSG00000106123.7	6.51	4.47e-10	0.0915592	0.874479	chr17	78036046	chr7	142552792	142568847	EPHB6	Thyroid
rs28642798	ENSG00000106123.7	6.51	4.47e-10	0.0915592	0.874479	chr17	78037029	chr7	142552792	142568847	EPHB6	Thyroid
rs11867647	ENSG00000106123.7	6.51	4.47e-10	0.0915592	0.874479	chr17	78039902	chr7	142552792	142568847	EPHB6	Thyroid
rs8076374	ENSG00000106123.7	6.51	4.47e-10	0.0915592	0.874479	chr17	78040098	chr7	142552792	142568847	EPHB6	Thyroid
rs852572	ENSG00000153820.8	-6.50431	4.62e-10	0.0941355	-0.447941	chr5	10951038	chr2	228844666	229046361	SPHKAP	Thyroid
rs7922193	ENSG00000125835.13	-6.50338	4.64e-10	0.0942241	-0.208718	chr10	91021645	chr20	2442280	2451499	SNRPB	Thyroid
rs6478423	ENSG00000232070.4	-6.49315	4.92e-10	0.0993921	-0.486338	chr9	100592030	chr14	21567096	21571883	TMEM253	Thyroid
rs10027478	ENSG00000187608.5	-6.49149	4.96e-10	0.0999003	-0.376437	chr4	158728539	chr1	948803	949920	ISG15	Thyroid
rs140482819	ENSG00000117481.6	-8.69996	4.16e-12	0.0636941	-1.93632	chr4	8821445	chr1	46805849	46830824	NSUN4	Vagina
rs3936236	ENSG00000117481.6	-8.69529	4.24e-12	0.0636941	-1.93564	chr4	8820399	chr1	46805849	46830824	NSUN4	Vagina
rs6748781	ENSG00000106004.4	-8.41437	1.24e-11	0.0636941	-0.924171	chr2	192604507	chr7	27180671	27183287	HOXA5	Vagina
rs79822561	ENSG00000117481.6	-8.41317	1.25e-11	0.0636941	-1.89242	chr4	8835949	chr1	46805849	46830824	NSUN4	Vagina
rs77778040	ENSG00000117481.6	-8.37301	1.46e-11	0.0636941	-1.89142	chr4	8834280	chr1	46805849	46830824	NSUN4	Vagina
rs7584848	ENSG00000106004.4	-8.18729	2.97e-11	0.0636941	-0.925742	chr2	192613455	chr7	27180671	27183287	HOXA5	Vagina
rs6753869	ENSG00000106004.4	-8.18405	3.01e-11	0.0636941	-0.925071	chr2	192613934	chr7	27180671	27183287	HOXA5	Vagina
rs6709888	ENSG00000106004.4	-8.18405	3.01e-11	0.0636941	-0.925071	chr2	192613946	chr7	27180671	27183287	HOXA5	Vagina
rs7561098	ENSG00000106004.4	-8.18347	3.02e-11	0.0636941	-0.925119	chr2	192613668	chr7	27180671	27183287	HOXA5	Vagina
rs1395115	ENSG00000198742.5	-8.17401	3.13e-11	0.0636941	-1.72406	chr1	225240307	chr7	98625061	98741723	SMURF1	Vagina
rs2476893	ENSG00000138398.11	-8.14182	3.54e-11	0.0636941	-0.42461	chr6	93741420	chr2	170440850	170497916	PPIG	Vagina
rs2489295	ENSG00000198742.5	8.11874	3.87e-11	0.0636941	1.70239	chr1	225091836	chr7	98625061	98741723	SMURF1	Vagina
rs2489360	ENSG00000198742.5	8.11874	3.87e-11	0.0636941	1.70239	chr1	225099893	chr7	98625061	98741723	SMURF1	Vagina
rs2449265	ENSG00000198742.5	8.11874	3.87e-11	0.0636941	1.70239	chr1	225106255	chr7	98625061	98741723	SMURF1	Vagina
rs2449272	ENSG00000198742.5	8.11874	3.87e-11	0.0636941	1.70239	chr1	225117013	chr7	98625061	98741723	SMURF1	Vagina
rs2501079	ENSG00000198742.5	8.11874	3.87e-11	0.0636941	1.70239	chr1	225117222	chr7	98625061	98741723	SMURF1	Vagina
rs2489319	ENSG00000198742.5	8.11874	3.87e-11	0.0636941	1.70239	chr1	225190057	chr7	98625061	98741723	SMURF1	Vagina
rs2489318	ENSG00000198742.5	8.11874	3.87e-11	0.0636941	1.70239	chr1	225190743	chr7	98625061	98741723	SMURF1	Vagina
rs2489317	ENSG00000198742.5	8.11874	3.87e-11	0.0636941	1.70239	chr1	225191547	chr7	98625061	98741723	SMURF1	Vagina
rs2501128	ENSG00000198742.5	8.11874	3.87e-11	0.0636941	1.70239	chr1	225193373	chr7	98625061	98741723	SMURF1	Vagina
rs2501121	ENSG00000198742.5	-8.11874	3.87e-11	0.0636941	-1.70239	chr1	225204969	chr7	98625061	98741723	SMURF1	Vagina
rs2501113	ENSG00000198742.5	-8.11874	3.87e-11	0.0636941	-1.70239	chr1	225211934	chr7	98625061	98741723	SMURF1	Vagina
rs2456338	ENSG00000198742.5	-8.11874	3.87e-11	0.0636941	-1.70239	chr1	225212689	chr7	98625061	98741723	SMURF1	Vagina
rs2501104	ENSG00000198742.5	-8.11874	3.87e-11	0.0636941	-1.70239	chr1	225232026	chr7	98625061	98741723	SMURF1	Vagina
rs2449317	ENSG00000198742.5	8.1179	3.89e-11	0.0636941	1.70216	chr1	225147810	chr7	98625061	98741723	SMURF1	Vagina
rs2501144	ENSG00000198742.5	8.1179	3.89e-11	0.0636941	1.70216	chr1	225158929	chr7	98625061	98741723	SMURF1	Vagina
rs2489345	ENSG00000198742.5	8.1179	3.89e-11	0.0636941	1.70216	chr1	225160896	chr7	98625061	98741723	SMURF1	Vagina
rs1451480	ENSG00000184428.8	-7.38836	1.53e-12	0.0343273	-0.705831	chr2	199960111	chr8	144386554	144442149	TOP1MT	Whole Blood
rs1376583	ENSG00000184428.8	-7.37756	1.63e-12	0.0343273	-0.705767	chr2	199962718	chr8	144386554	144442149	TOP1MT	Whole Blood

## Sheet: LD-pruned
snp	gene	statistic	pvalue	FDR	beta	snp_chr	snp_pos	gene_chr	gene_start	gene_end	gene_name	tissue
rs75399576	ENSG00000167925.11	-7.02613	1.91568e-11	0.0916042	-0.392985	chr6	166197187	chr17	40340817	40346531	GHDC	Adipose — Subcutaneous
rs832723	ENSG00000120437.7	8.01588	2.16033e-13	0.000944515	1.07996	chr12	47613284	chr6	160181360	160200144	ACAT2	Artery — Aorta
rs4614048	ENSG00000114270.11	7.86834	1.69219e-11	0.0516191	0.896147	chr9	1367251	chr3	48601506	48632700	COL7A1	Brain — Caudate (basal ganglia)
rs7031973	ENSG00000175701.6	7.79374	2.35868e-11	0.0516191	1.088	chr9	83973725	chr2	110969106	111002997	LINC00116	Brain — Caudate (basal ganglia)
rs117884860	ENSG00000040531.10	-7.53592	7.41411e-11	0.0874991	-1.11098	chr9	3698358	chr17	3539762	3564836	CTNS	Brain — Caudate (basal ganglia)
rs79114636	ENSG00000137824.11	-7.51886	7.99638e-11	0.0874991	-0.911704	chr3	117458601	chr15	41028082	41048049	RMDN3	Brain — Caudate (basal ganglia)
rs8064757	ENSG00000055211.8	-7.46449	1.01741e-10	0.089063	-1.23341	chr17	13214101	chr6	149887430	149912884	GINM1	Brain — Caudate (basal ganglia)
rs187021391	ENSG00000133640.14	-7.36641	1.57014e-10	0.099326	-1.45251	chr19	54383618	chr12	85430092	85657002	LRRIQ1	Brain — Caudate (basal ganglia)
rs10508512	ENSG00000170113.11	-7.36378	1.58851e-10	0.099326	-0.816959	chr10	16532574	chr15	23043277	23100005	NIPA1	Brain — Caudate (basal ganglia)
rs56060157	ENSG00000198105.7	8.15867	6.49047e-12	0.0287001	1.06422	chr14	69349528	chr10	38091751	38147034	ZNF248	Brain — Cortex
rs8128148	ENSG00000137824.11	8.67926	3.43255e-12	0.0144249	2.85098	chr21	35234976	chr15	41028082	41048049	RMDN3	Brain — Putamen (basal ganglia)
rs6898683	ENSG00000137824.11	-8.40821	9.89001e-12	0.0207808	-2.5007	chr5	108634324	chr15	41028082	41048049	RMDN3	Brain — Putamen (basal ganglia)
rs11971996	ENSG00000058272.11	8.05523	1.55047e-12	0.00664935	0.628477	chr7	4749357	chr12	80167343	80329240	PPP1R12A	Colon — Sigmoid
rs708993	ENSG00000114455.9	-8.98195	1.79387e-16	8.04723e-07	-1.05191	chr20	19738581	chr3	108015376	108097132	HHLA2	Esophagus — Mucosa
rs1441563	ENSG00000162194.8	7.53856	1.52772e-12	0.00342665	0.620843	chr13	70588431	chr11	62430287	62439727	C11orf48	Esophagus — Mucosa
rs74462116	ENSG00000093144.14	-7.23805	9.07905e-12	0.0135761	-0.612946	chr2	29709883	chr6	127609855	127664754	ECHDC1	Esophagus — Mucosa
rs6964237	ENSG00000167280.12	6.90109	6.38004e-11	0.0715515	0.776023	chr7	144368565	chr17	77071021	77084681	ENGASE	Esophagus — Mucosa
rs2439626	ENSG00000168216.6	-7.19626	1.58936e-11	0.0710498	-0.936394	chr14	107131015	chr6	70385694	70507003	LMBRD1	Esophagus — Muscularis
rs73215594	ENSG00000140691.12	7.36269	2.32538e-11	0.063518	0.967579	chr3	132910712	chr16	31469401	31478487	ARMC5	Heart — Atrial Appendage
rs10997803	ENSG00000144857.10	7.30766	3.09242e-11	0.063518	0.687672	chr10	69530815	chr3	112929850	113006303	BOC	Heart — Atrial Appendage
rs10430513	ENSG00000144857.10	7.24017	4.38216e-11	0.063518	0.706621	chr10	69410048	chr3	112929850	113006303	BOC	Heart — Atrial Appendage
rs74129340	ENSG00000136104.14	-7.44622	6.52954e-12	0.0270388	-1.18918	chr1	175752094	chr13	51483814	51544592	RNASEH2B	Heart — Left Ventricle
rs12442279	ENSG00000162976.8	7.06193	5.39454e-11	0.0797788	0.60292	chr15	38422708	chr2	11295324	11319000	PQLC3	Heart — Left Ventricle
rs181850251	ENSG00000175115.7	-7.03947	6.09343e-11	0.0797788	-0.767853	chr19	404884	chr11	65837834	66012218	PACS1	Heart — Left Ventricle
rs56034445	ENSG00000105778.13	-6.98526	8.16993e-11	0.0797788	-0.681611	chr1	241865284	chr7	32535038	33078516	AVL9	Heart — Left Ventricle
rs523142	ENSG00000104881.10	-6.95472	9.6328e-11	0.0797788	-0.754708	chr7	54652258	chr19	45882892	45909607	PPP1R13L	Heart — Left Ventricle
rs74703919	ENSG00000185813.6	7.83459	2.46169e-11	0.0995553	0.936437	chr12	39503735	chr17	79858841	79869340	PCYT2	Liver
rs12526847	ENSG00000175701.6	-7.50841	1.22338e-12	0.00592951	-0.457426	chr6	12472012	chr2	110969106	111002997	LINC00116	Lung
rs73112055	ENSG00000166004.10	7.31201	4.06703e-12	0.00985607	0.945595	chr4	25973947	chr11	93394805	93463522	KIAA1731	Lung
rs7033206	ENSG00000132746.10	-7.69285	1.41974e-12	0.00666031	-1.05985	chr9	14230110	chr11	67429633	67448671	ALDH3B2	Skin — Not Sun Exposed (Suprapubic)
rs781658	ENSG00000108309.8	-8.3816	3.31859e-15	1.5997e-05	-0.401905	chr4	57779567	chr17	42385781	42396039	RUNDC3A	Skin — Sun Exposed (Lower leg)
rs6852182	ENSG00000108309.8	-8.04446	3.086e-14	7.43791e-05	-0.409045	chr4	57775116	chr17	42385781	42396039	RUNDC3A	Skin — Sun Exposed (Lower leg)
rs17116543	ENSG00000106268.11	-7.18672	7.02022e-12	0.0112801	-0.644006	chr11	114026933	chr7	2281857	2290781	NUDT1	Skin — Sun Exposed (Lower leg)
rs9808462	ENSG00000118096.3	6.90127	3.92426e-11	0.0446938	0.729321	chr2	198005359	chr11	118415243	118443685	IFT46	Skin — Sun Exposed (Lower leg)
rs7336646	ENSG00000188517.10	6.85926	5.03598e-11	0.0446938	0.459739	chr13	24783023	chr4	109731877	110223813	COL25A1	Skin — Sun Exposed (Lower leg)
rs4656926	ENSG00000178015.4	-6.84245	5.56306e-11	0.0446938	-1.07734	chr1	160650913	chr5	94955782	94957846	GPR150	Skin — Sun Exposed (Lower leg)
rs13015442	ENSG00000272784.1	6.77455	8.30292e-11	0.0571765	1.11685	chr2	202829668	chr4	184015576	184016209	RP11-335L23.5	Skin — Sun Exposed (Lower leg)
rs7683255	ENSG00000166321.9	-6.70098	1.2775e-10	0.069887	-0.81676	chr4	143888846	chr10	74870217	74891586	NUDT13	Skin — Sun Exposed (Lower leg)
rs61913566	ENSG00000178015.4	-6.69735	1.30483e-10	0.069887	-1.27087	chr12	9619285	chr5	94955782	94957846	GPR150	Skin — Sun Exposed (Lower leg)
rs80011389	ENSG00000272279.1	-6.64266	1.79355e-10	0.0864565	-1.03752	chr1	188215795	chr6	1528599	1529146	RP11-157J24.2	Skin — Sun Exposed (Lower leg)
rs72829603	ENSG00000250770.2	6.61343	2.12451e-10	0.0904139	0.914539	chr2	69503629	chr12	3405368	3409390	RP5-1063M23.1	Skin — Sun Exposed (Lower leg)
rs435245	ENSG00000166402.4	-6.60344	2.25077e-10	0.0904139	-0.276845	chr5	141430260	chr11	8040791	8127659	TUB	Skin — Sun Exposed (Lower leg)
rs36095346	ENSG00000173418.7	8.38078	1.10819e-13	0.000632033	0.603762	chr6	33882737	chr20	19997760	20014299	NAA20	Testis
rs1810232	ENSG00000105185.7	7.9922	8.83728e-13	0.00252008	0.763472	chr15	102316200	chr19	33071974	33078358	PDCD5	Testis
rs2745409	ENSG00000138813.5	-7.75733	3.05878e-12	0.00581503	-0.252464	chr6	29501924	chr4	100432161	100463460	C4orf17	Testis
rs2745408	ENSG00000138813.5	-7.45144	1.51471e-11	0.0215971	-0.242528	chr6	29501920	chr4	100432161	100463460	C4orf17	Testis
rs62027586	ENSG00000266967.2	-7.39771	2.00175e-11	0.0228331	-0.721303	chr15	102191247	chr17	41102543	41116515	AARSD1	Testis
rs2293166	ENSG00000259817.1	-7.35524	2.49393e-11	0.023706	-0.639044	chr19	45004823	chr16	73846520	73849953	RP11-53L24.1	Testis
rs1867277	ENSG00000232070.4	-10.0004	7.38336e-20	3.57196e-10	-0.535499	chr9	100615914	chr14	21567096	21571883	TMEM253	Thyroid
rs1867277	ENSG00000112379.8	-9.32291	8.43618e-18	2.04065e-08	-0.557413	chr9	100615914	chr6	138483058	138665800	KIAA1244	Thyroid
rs2120262	ENSG00000232070.4	-7.6416	5.36039e-13	0.000864424	-0.439988	chr9	100675976	chr14	21567096	21571883	TMEM253	Thyroid
rs80135280	ENSG00000168385.13	6.94125	3.72622e-11	0.0417965	0.730369	chr16	57208846	chr2	242254515	242293442	2017-09-02	Thyroid
rs4150174	ENSG00000106336.8	-6.91608	4.31974e-11	0.0417965	-0.899086	chr16	84212853	chr7	100181605	100198740	FBXO24	Thyroid
rs2435866	ENSG00000132470.9	-6.86833	5.71245e-11	0.0460599	-0.541254	chr10	58019951	chr17	73717408	73753899	ITGB4	Thyroid
rs183791883	ENSG00000179979.7	7.1603	6.39344e-12	0.0277487	0.723119	chr13	113968047	chr4	1385340	1389780	CRIPAK	Whole Blood

## Sheet: cis-eQTL
snp	gene	statistic	pvalue	FDR	beta	snp_chr	snp_pos	gene_chr	gene_start	gene_end	gene_name	tissue
rs417929	ENSG00000179909.11	7.2965	3.70471e-12	0.000509218	0.476965	chr16	3313025	chr19	58208735	58220579	ZNF154	Adipose — Subcutaneous
rs7246400	ENSG00000142621.15	7.14233	9.50036e-12	0.000652919	0.477195	chr19	21909948	chr1	15573768	15726779	FHAD1	Adipose — Subcutaneous
rs6511291	ENSG00000142621.15	6.98352	2.47306e-11	0.000857248	0.471756	chr19	21950402	chr1	15573768	15726779	FHAD1	Adipose — Subcutaneous
rs224241	ENSG00000179909.11	6.98206	2.49469e-11	0.000857248	0.481205	chr16	3317036	chr19	58208735	58220579	ZNF154	Adipose — Subcutaneous
rs220380	ENSG00000179909.11	6.4639	5.12611e-10	0.0140918	0.427713	chr16	3340845	chr19	58208735	58220579	ZNF154	Adipose — Subcutaneous
rs417929	ENSG00000083814.8	6.40551	7.13635e-10	0.0163484	0.447184	chr16	3313025	chr19	58231119	58238992	ZNF671	Adipose — Subcutaneous
rs770658	ENSG00000233574.1	-6.06971	4.59516e-09	0.0902303	-0.393032	chr2	198669871	chr22	27672201	27682310	CTA-929C8.5	Adipose — Subcutaneous
rs10265256	ENSG00000160678.7	-6.88616	4.49005e-10	0.0264265	-0.550496	chr7	134729244	chr1	153600402	153604513	S100A1	Adrenal Gland
rs10820602	ENSG00000110768.7	-7.64073	1.06924e-10	0.00661186	-0.44948	chr9	106861282	chr11	18343842	18388591	GTF2H1	Brain — Cerebellar Hemisphere
rs3094317	ENSG00000071994.6	-7.49137	7.48309e-11	0.00593783	-1.32738	chr1	739528	chr6	170884383	170893780	PDCD2	Brain — Cerebellum
rs6438652	ENSG00000169032.5	-6.71516	3.89244e-09	0.0416317	-0.260762	chr3	121480375	chr15	66679155	66784650	MAP2K1	Brain — Nucleus accumbens (basal ganglia)
rs4676744	ENSG00000169032.5	-6.71516	3.89244e-09	0.0416317	-0.260762	chr3	121481801	chr15	66679155	66784650	MAP2K1	Brain — Nucleus accumbens (basal ganglia)
rs9824198	ENSG00000169032.5	-6.71516	3.89244e-09	0.0416317	-0.260762	chr3	121483363	chr15	66679155	66784650	MAP2K1	Brain — Nucleus accumbens (basal ganglia)
rs7625529	ENSG00000169032.5	-6.71516	3.89244e-09	0.0416317	-0.260762	chr3	121485893	chr15	66679155	66784650	MAP2K1	Brain — Nucleus accumbens (basal ganglia)
rs318429	ENSG00000103199.9	-6.64078	5.3148e-09	0.0454756	-0.600149	chr6	2876535	chr16	4798240	4817625	ZNF500	Brain — Nucleus accumbens (basal ganglia)
rs6511291	ENSG00000142621.15	6.67027	4.92427e-10	0.0225186	0.484706	chr19	21950402	chr1	15573768	15726779	FHAD1	Breast — Mammary Tissue
rs7252798	ENSG00000142621.15	-6.63223	6.00449e-10	0.0225186	-0.483399	chr19	21908053	chr1	15573768	15726779	FHAD1	Breast — Mammary Tissue
rs7246400	ENSG00000142621.15	6.36129	2.42522e-09	0.0606351	0.468645	chr19	21909948	chr1	15573768	15726779	FHAD1	Breast — Mammary Tissue
rs2436996	ENSG00000204822.6	6.27411	3.77589e-09	0.0708033	0.470762	chr15	76817420	chr2	74699085	74700449	MRPL53	Breast — Mammary Tissue
rs962993	ENSG00000138379.4	8.07958	3.66278e-14	2.48891e-06	0.456953	chr10	9053132	chr2	190920423	190927455	MSTN	Cells — Transformed fibroblasts
rs1031163	ENSG00000138379.4	8.07159	3.85467e-14	2.48891e-06	0.455824	chr10	9057422	chr2	190920423	190927455	MSTN	Cells — Transformed fibroblasts
rs7253357	ENSG00000166900.10	-6.72054	1.41025e-10	0.00607054	-0.300634	chr19	58779369	chr11	59480929	59573354	STX3	Cells — Transformed fibroblasts
rs491121	ENSG00000177427.8	6.37023	1.0169e-09	0.03283	0.24217	chr18	314592	chr17	18163848	18169866	MIEF2	Cells — Transformed fibroblasts
rs73877376	ENSG00000174780.11	-6.3272	1.29007e-09	0.0333193	-0.293615	chr22	19857207	chr4	57333081	57369839	SRP72	Cells — Transformed fibroblasts
rs2276182	ENSG00000162631.14	6.59142	3.64827e-10	0.0408914	0.528873	chr18	51798047	chr1	107682629	108026080	NTNG1	Esophagus — Mucosa
rs2249632	ENSG00000197182.8	6.47558	6.91736e-10	0.0408914	0.404484	chr1	209605102	chr22	46449749	46509808	FLJ27365	Esophagus — Mucosa
rs7779	ENSG00000204618.4	6.53477	6.26802e-10	0.0702248	0.814933	chr1	246930564	chr6	30038043	30043664	RNF39	Esophagus — Muscularis
rs6511291	ENSG00000165661.11	8.37705	1.74675e-15	1.79793e-07	0.333002	chr19	21950402	chr9	139098179	139137687	QSOX2	Muscle — Skeletal
rs12659708	ENSG00000178685.9	7.89163	4.82035e-14	2.48079e-06	0.275367	chr5	131789863	chr8	145051321	145086940	PARP10	Muscle — Skeletal
rs1012793	ENSG00000092010.10	7.06542	1.01084e-11	0.000346819	0.33509	chr5	131781345	chr14	24605367	24608176	PSME1	Muscle — Skeletal
rs1012793	ENSG00000178685.9	6.34226	7.74098e-10	0.0190338	0.264915	chr5	131781345	chr8	145051321	145086940	PARP10	Muscle — Skeletal
rs2706381	ENSG00000092010.10	6.31139	9.24597e-10	0.0190338	0.321056	chr5	131810619	chr14	24605367	24608176	PSME1	Muscle — Skeletal
rs2706381	ENSG00000178685.9	6.19904	1.75548e-09	0.0301153	0.274592	chr5	131810619	chr8	145051321	145086940	PARP10	Muscle — Skeletal
rs17881219	ENSG00000100445.12	-6.48558	6.02513e-10	0.0967074	-0.768541	chr16	70504885	chr14	24908972	24912111	SDR39U1	Nerve — Tibial
rs2815301	ENSG00000100316.11	10.5738	1.53712e-18	5.61276e-11	1.05363	chr16	2004718	chr22	39708887	39716394	RPL3	Pancreas
rs6366	ENSG00000100316.11	10.5724	1.54887e-18	5.61276e-11	1.01738	chr16	2014031	chr22	39708887	39716394	RPL3	Pancreas
rs6511291	ENSG00000142621.15	8.15105	1.53333e-14	2.18155e-06	0.550349	chr19	21950402	chr1	15573768	15726779	FHAD1	Skin — Sun Exposed (Lower leg)
rs12972593	ENSG00000142621.15	7.52646	8.55175e-13	6.08351e-05	0.525258	chr19	21932574	chr1	15573768	15726779	FHAD1	Skin — Sun Exposed (Lower leg)
rs289750	ENSG00000168394.9	-6.36089	8.98354e-10	0.0426045	-0.296521	chr16	57026764	chr6	32812986	32821755	TAP1	Skin — Sun Exposed (Lower leg)
rs10916990	ENSG00000113594.5	-7.02348	3.45232e-09	0.0939165	-0.438936	chr1	21763132	chr5	38475065	38608456	LIFR	Small Intestine — Terminal Ileum
rs892596	ENSG00000259817.1	-10.8556	1.38714e-19	2.72069e-11	-0.855006	chr19	45003267	chr16	73846520	73849953	RP11-53L24.1	Testis
rs62026997	ENSG00000266967.2	-10.0791	1.02454e-17	1.00475e-09	-0.690426	chr15	102312835	chr17	41102543	41116515	AARSD1	Testis
rs1558438	ENSG00000231196.3	-8.59147	3.55921e-14	2.32697e-06	-0.680844	chr2	210670965	chr1	147762996	147767966	RP11-495P10.8	Testis
rs1558438	ENSG00000174567.7	-8.11415	4.61902e-13	2.2649e-05	-0.602548	chr2	210670965	chr1	204167288	204183220	GOLT1A	Testis
rs932996	ENSG00000167065.9	-7.82924	2.09391e-12	8.21387e-05	-0.56816	chr10	59866430	chr22	31048038	31063877	DUSP18	Testis
rs74035815	ENSG00000266967.2	6.79368	4.36747e-10	0.014277	0.470149	chr15	102306252	chr17	41102543	41116515	AARSD1	Testis
rs1657121	ENSG00000003756.12	-6.43581	2.5792e-09	0.072268	-0.35835	chr16	1908339	chr3	50126341	50156454	RBM5	Testis
rs1867277	ENSG00000232070.4	-10.0004	7.38336e-20	1.2085e-11	-0.535499	chr9	100615914	chr14	21567096	21571883	TMEM253	Thyroid
rs1867277	ENSG00000112379.8	-9.32291	8.43618e-18	6.90413e-10	-0.557413	chr9	100615914	chr6	138483058	138665800	KIAA1244	Thyroid
rs149110519	ENSG00000182749.5	6.83634	4.64528e-11	0.00450927	0.545367	chr6	144385777	chr1	26187701	26197744	PAQR7	Whole Blood

## Sheet: Complex trait-associated
snp	gene	statistic	pvalue	FDR	beta	snp_chr	snp_pos	gene_chr	gene_start	gene_end	gene_name	tissue
rs10048897	ENSG00000177000.6	-6.82962	2.05651e-10	0.03585	-0.820445	chr22	18260704	chr1	11845780	11866977	MTHFR	Adipose — Visceral (Omentum)
rs962993	ENSG00000138379.4	8.07958	3.66278e-14	5.88415e-06	0.456953	chr10	9053132	chr2	190920423	190927455	MSTN	Cells — Transformed fibroblasts
rs2946505	ENSG00000268538.1	-6.52763	4.22123e-10	0.0339064	-0.549047	chr8	12811152	chr22	30814212	30814469	KIAA1658	Cells — Transformed fibroblasts
rs2227901	ENSG00000198513.7	6.30322	1.47234e-09	0.0788423	0.410463	chr4	57798189	chr14	50999227	51099786	ATL1	Cells — Transformed fibroblasts
rs154659	ENSG00000105219.4	-6.54764	5.84663e-10	0.0996825	-0.485234	chr16	89667337	chr19	40728115	40732597	CNTD2	Esophagus — Muscularis
rs59072263	ENSG00000066583.7	6.50189	4.6806e-10	0.0859399	0.374909	chr7	8152067	chr5	128430444	128449721	ISOC1	Lung
rs2106854	ENSG00000092010.10	6.97277	1.79501e-11	0.00203404	0.336369	chr5	131769174	chr14	24605367	24608176	PSME1	Muscle — Skeletal
rs2522056	ENSG00000092010.10	6.92031	2.47898e-11	0.00203404	0.331297	chr5	131801726	chr14	24605367	24608176	PSME1	Muscle — Skeletal
rs2106854	ENSG00000178685.9	6.3784	6.2825e-10	0.0343659	0.270344	chr5	131769174	chr8	145051321	145086940	PARP10	Muscle — Skeletal
rs2522056	ENSG00000178685.9	6.22721	1.49597e-09	0.0613733	0.262363	chr5	131801726	chr8	145051321	145086940	PARP10	Muscle — Skeletal
rs2522056	ENSG00000100567.8	6.15414	2.26289e-09	0.0742693	0.202986	chr5	131801726	chr14	58711549	58738730	PSMA3	Muscle — Skeletal
rs10079205	ENSG00000110090.8	6.94575	2.61275e-10	0.0433995	1.27655	chr5	4197974	chr11	68522088	68611878	CPT1A	Pancreas
rs61776290	ENSG00000256596.1	-7.69288	1.02531e-10	0.0182198	-1.43392	chr1	10694907	chr12	124690774	124693564	RP11-522N14.2	Pituitary
rs17081935	ENSG00000108309.8	-8.14782	1.56622e-14	2.84655e-06	-0.400141	chr4	57823476	chr17	42385781	42396039	RUNDC3A	Skin — Sun Exposed (Lower leg)
rs2227901	ENSG00000108309.8	-7.89235	8.29611e-14	7.53894e-06	-0.381724	chr4	57798189	chr17	42385781	42396039	RUNDC3A	Skin — Sun Exposed (Lower leg)
rs1265879	ENSG00000177614.5	6.47171	4.79398e-10	0.0290429	0.46994	chr14	50877983	chr1	230457392	230561475	PGBD5	Skin — Sun Exposed (Lower leg)
rs2236267	ENSG00000262395.1	-8.18103	3.23239e-13	7.07963e-05	-0.603266	chr14	88632321	chr17	53531407	53535811	RP11-515E23.2	Testis
rs1372356	ENSG00000262395.1	6.89806	2.58239e-10	0.0282799	0.531643	chr14	88515949	chr17	53531407	53535811	RP11-515E23.2	Testis
rs1893217	ENSG00000135951.10	6.72075	6.29244e-10	0.0459393	0.26297	chr18	12809340	chr2	99613724	99771427	TSGA10	Testis
rs17099388	ENSG00000148308.13	6.60603	1.11393e-09	0.0609933	0.603225	chr5	142095250	chr9	135906076	135933890	GTF3C5	Testis
rs457603	ENSG00000074527.7	6.53661	1.57061e-09	0.0687995	0.615388	chr21	28657949	chr12	96051583	96184930	NTN4	Testis
rs9543325	ENSG00000249693.2	-6.45111	2.39263e-09	0.0873393	-0.369581	chr13	73916628	chr4	57396775	57469673	THEGL	Testis
rs927675	ENSG00000112273.5	6.41812	2.81264e-09	0.0880041	0.211057	chr10	28382933	chr6	22569678	22571892	HDGFL1	Testis
rs16826005	ENSG00000262874.1	-6.3866	3.28168e-09	0.0898447	-0.705581	chr2	134266001	chr19	51891543	51893828	CTD-2616J11.4	Testis
rs7037324	ENSG00000232070.4	-10.647	7.13392e-22	1.29702e-13	-0.617333	chr9	100658318	chr14	21567096	21571883	TMEM253	Thyroid
rs7037324	ENSG00000112379.8	-10.4244	3.56517e-21	3.24092e-13	-0.666093	chr9	100658318	chr6	138483058	138665800	KIAA1244	Thyroid
rs11226613	ENSG00000230510.2	-6.2938	1.49432e-09	0.0905609	-0.577086	chr11	104972518	chr19	46984053	47104457	PPP5D1	Thyroid
rs10502431	ENSG00000120729.5	-7.90753	2.64623e-10	0.0433029	-0.948157	chr18	20015975	chr5	137203480	137223540	MYOT	Uterus
rs6448771	ENSG00000265912.1	7.62636	2.59561e-10	0.044483	1.17845	chr4	31397618	chr17	62939380	62947172	RP11-583F2.2	Vagina

## Sheet: gene-level FDR
gene	pvalue	FDR	snp	gene-level FDR	genome-wide eGene	gene_name	tissue
ENSG00000127533.3	9.51e-13	0.0413865	rs149829576	0.0154872	TRUE	F2RL3	Adrenal Gland
ENSG00000120437.7	2.16e-13	0.00938614	rs832723	0.00352911	TRUE	ACAT2	Artery — Aorta
ENSG00000137824.11	1.19e-13	0.00510537	rs60413914	0.00195196	TRUE	RMDN3	Brain — Putamen (basal ganglia)
ENSG00000162430.12	2.12e-12	0.0115913	rs4588372	0.0173078	TRUE	SEPN1	Brain — Putamen (basal ganglia)
ENSG00000138379.4	3.66e-14	0.000355864	rs962993	0.000567292	TRUE	MSTN	Cells — Transformed fibroblasts
ENSG00000132429.5	5.26e-14	0.00241645	rs8006467	0.000900021	TRUE	POPDC3	Colon — Transverse
ENSG00000085982.9	1.41e-12	0.0221703	rs7183238	0.0120894	TRUE	USP40	Colon — Transverse
ENSG00000114455.9	1.36e-29	4.05e-19	rs708992	2.27e-19	TRUE	HHLA2	Esophagus — Mucosa
ENSG00000162194.8	1.53e-12	0.0067917	rs1441563	0.0127573	TRUE	C11orf48	Esophagus — Mucosa
ENSG00000093144.14	9.08e-12	0.0366928	rs74462116	0.0505431	TRUE	ECHDC1	Esophagus — Mucosa
ENSG00000175701.6	1.22e-12	0.0582218	rs12526847	0.0216881	TRUE	LINC00116	Lung
ENSG00000166004.10	4.07e-12	0.0967767	rs73112055	0.0360502	TRUE	KIAA1731	Lung
ENSG00000165661.11	1.45e-15	3.74e-05	rs7252798	2.3e-05	TRUE	QSOX2	Muscle — Skeletal
ENSG00000178685.9	4.82e-14	0.000318443	rs12659708	0.000380735	TRUE	PARP10	Muscle — Skeletal
ENSG00000092010.10	1.01e-11	0.0382932	rs1012793	0.0532274	TRUE	PSME1	Muscle — Skeletal
ENSG00000206384.6	2e-11	0.0392755	rs12554098	0.0789111	TRUE	COL6A6	Muscle — Skeletal
ENSG00000117410.9	3.04e-12	0.142557	rs6007631	0.05267	FALSE	ATP6V0B	Nerve — Tibial
ENSG00000100316.11	7.02e-19	1.67e-08	rs758335	1.13e-08	TRUE	RPL3	Pancreas
ENSG00000132746.10	1.42e-12	0.0656358	rs7033206	0.024401	TRUE	ALDH3B2	Skin — Not Sun Exposed (Suprapubic)
ENSG00000132510.6	5.48e-12	0.126739	rs28492956	0.0471169	FALSE	KDM6B	Skin — Not Sun Exposed (Suprapubic)
ENSG00000106268.11	2.17e-12	0.00538325	rs17116545	0.0379895	TRUE	NUDT1	Skin — Sun Exposed (Lower leg)
ENSG00000235098.4	7.42e-12	0.0159348	rs2731983	0.0635305	TRUE	ANKRD65	Skin — Sun Exposed (Lower leg)
ENSG00000188517.10	1.09e-11	0.0223106	rs7329958	0.0635305	TRUE	COL25A1	Skin — Sun Exposed (Lower leg)
ENSG00000112695.7	6.71e-12	0.168972	rs74472455	0.0937994	FALSE	COX7A2	Stomach
ENSG00000173230.11	1.1e-11	0.168972	rs75302567	0.0937994	FALSE	GOLGB1	Stomach
ENSG00000173418.7	1.73e-25	9.78e-15	rs4711366	3.66e-15	TRUE	NAA20	Testis
ENSG00000266967.2	8.09e-20	1.53e-09	rs1052887	7.36e-10	TRUE	AARSD1	Testis
ENSG00000262395.1	1.3e-19	1.57e-09	rs8008120	7.36e-10	TRUE	RP11-515E23.2	Testis
ENSG00000259817.1	1.39e-19	1.57e-09	rs892596	7.36e-10	TRUE	RP11-53L24.1	Testis
ENSG00000174567.7	8.19e-17	1.66e-07	rs2286851	3.47e-07	TRUE	GOLT1A	Testis
ENSG00000133641.13	1.43e-16	2.69e-07	rs4713707	5.04e-07	TRUE	C12orf29	Testis
ENSG00000231196.3	2.84e-16	4.73e-07	rs2286851	8.61e-07	TRUE	RP11-495P10.8	Testis
ENSG00000105185.7	1.01e-14	9.74e-06	rs1143138	2.69e-05	TRUE	PDCD5	Testis
ENSG00000241852.5	1.66e-14	1.51e-05	rs9312	3.92e-05	TRUE	C8orf58	Testis
ENSG00000138813.5	9.91e-13	0.000573314	rs1233421	0.00210284	TRUE	C4orf17	Testis
ENSG00000167065.9	2.09e-12	0.00108869	rs932996	0.00403764	TRUE	DUSP18	Testis
ENSG00000182197.6	6.01e-12	0.00274886	rs12654371	0.0106311	TRUE	EXT1	Testis
ENSG00000268580.1	1.85e-11	0.00775339	rs2039221	0.0301349	TRUE	RP11-514A9.1	Testis
ENSG00000135775.9	4.23e-11	0.0153835	rs4699268	0.0621694	TRUE	COG2	Testis
ENSG00000120156.16	4.4e-11	0.0157697	rs6092498	0.0621694	TRUE	TEK	Testis
ENSG00000118596.7	7.32e-11	0.0245327	rs6943475	0.096984	TRUE	SLC16A7	Testis
ENSG00000232070.4	1.23e-24	3.6e-14	rs12343182	2.15e-14	TRUE	TMEM253	Thyroid
ENSG00000112379.8	1.06e-22	5.03e-13	rs13287360	9.33e-13	TRUE	KIAA1244	Thyroid
ENSG00000189043.5	1.68e-12	0.000829739	rs17197194	0.00984364	TRUE	NDUFA4	Thyroid
ENSG00000117481.6	4.16e-12	0.0636941	rs140482819	0.0693289	TRUE	NSUN4	Vagina
ENSG00000184428.8	1.53e-12	0.0343273	rs1451480	0.023611	TRUE	TOP1MT	Whole Blood
